# Supplementary material for: Dietary-derived vitamin B12 protects Caenorhabditis elegans from thiol-reducing agents
Source: BMC Biol. 2022 Oct 8;20:228. doi: 10.1186/s12915-022-01415-y (PMC9548181; doi:10.1186/s12915-022-01415-y)
Supplement: Supplementary file 3 — Additional file 3. Detailed BLAST analysis of RIPS-1. [file 12915_2022_1415_MOESM3_ESM.xlsx]

## Sheet: Settings
BLAST
NCBI BLASTP, query NP_504045.1, non-redundant protein sequences, default settings.
Species filter, include (taxid)	Species filter, exclude (taxid)	Note	Hits with ≥30% identity over ≥90% of query length
Nematodes (6231)	_	Round worms	Yes
Nematodes (6231)	Caenorhabditis (6237)	Round worms	Yes
Platyhelminths (6157)	-	Flatworms	No
Annelida (6340)	-	Segmented worms	No
Vertebrates (7742)	-		No
Mammals (40674)	-		No
Plants (3193)	-		No
Insects (50557)	-		No
Drosophila (7215)			No
Fungi (4751)	-		Yes
Saccharomyces cerevisiae (4932)	-		No
Bacteria (2)	-		Yes
Mycobacteria (85007)	-		Yes
Bacteria (2)	Mycobacteria (85007)	Facultative anaerobes	Yes
Archaea (2157)	-	Obligate anaerobes	Yes
-	Nematoda (6231), Fungi (4751), Bacteria (2), Archaea (2157)		Yes

## Sheet: Nematodes
	Description	Max Score	Total Score	Query Cover	E value	Per. ident	Accession
1	Methyltranfer_dom domain-containing protein [Caenorhabditis elegans]	763	763	1	0	1	NP_504045.1	TRUE
2	Hypothetical protein CBG10437 [Caenorhabditis briggsae]	654	654	0.97	0	0.8483	XP_002635781.1	TRUE
3	hypothetical protein GCK72_020687 [Caenorhabditis remanei]	652	652	0.97	0	0.8423	KAF1754127.1	TRUE
4	hypothetical protein FL82_18016 [Caenorhabditis remanei]	652	652	0.97	0	0.8451	OZF79597.1	TRUE
5	hypothetical protein CRE_12932 [Caenorhabditis remanei]	650	650	0.98	0	0.825	XP_003097837.1	TRUE
6	hypothetical protein B9Z55_017434 [Caenorhabditis nigoni]	650	650	0.97	0	0.8451	PIC23901.1	TRUE
7	hypothetical protein CAEBREN_12753 [Caenorhabditis brenneri]	624	624	0.97	0	0.8	EGT44245.1	TRUE
8	hypothetical protein CRE_12975 [Caenorhabditis remanei]	606	606	0.97	0	0.7703	XP_003097913.1	TRUE
9	hypothetical protein GCK72_020686 [Caenorhabditis remanei]	605	605	0.97	0	0.7843	KAF1754126.1	TRUE
10	hypothetical protein FL82_18017 [Caenorhabditis remanei]	605	605	0.97	0	0.7815	OZF79596.1	TRUE
11	hypothetical protein B9Z55_017435 [Caenorhabditis nigoni]	586	586	0.98	0	0.7542	PIC23902.1	TRUE
12	hypothetical protein B9Z55_017435 [Caenorhabditis nigoni]	582	582	0.97	0	0.7549	PIC23903.1	TRUE
13	hypothetical protein CAEBREN_13966 [Caenorhabditis brenneri]	566	1091	0.97	0	0.7393	EGT44233.1	TRUE
14	hypothetical protein CAEBREN_31036 [Caenorhabditis brenneri]	565	565	0.97	0	0.7024	EGT54991.1	TRUE
15	hypothetical protein FL83_12576 [Caenorhabditis latens]	563	563	0.83	0	0.8529	OZG12987.1	FALSE
16	hypothetical protein FL81_23412 [Caenorhabditis remanei]	556	556	0.95	0	0.7385	POM32390.1	TRUE
17	hypothetical protein FL83_22612 [Caenorhabditis latens]	545	545	0.9	0	0.7636	OZF88296.1	TRUE
18	hypothetical protein B9Z55_017436 [Caenorhabditis nigoni]	543	543	0.98	0	0.6704	PIC23905.1	TRUE
19	hypothetical protein B9Z55_017436 [Caenorhabditis nigoni]	534	534	0.95	0	0.6762	PIC23904.1	TRUE
20	hypothetical protein B9Z55_017437 [Caenorhabditis nigoni]	522	522	0.97	0	0.6583	PIC23907.1	TRUE
21	Methyltranfer_dom domain-containing protein [Caenorhabditis elegans]	477	477	0.83	7e-169	0.7252	NP_504044.3	FALSE
22	hypothetical protein CAEBREN_17062 [Caenorhabditis brenneri]	473	473	0.74	8e-168	0.7897	EGT54986.1	FALSE
23	unnamed protein product [Caenorhabditis bovis]	474	474	0.97	3e-167	0.6	CAB3398096.1	TRUE
24	Methyltranfer_dom domain-containing protein [Caenorhabditis elegans]	474	474	0.96	7e-167	0.5876	NP_504052.1	TRUE
25	unnamed protein product [Caenorhabditis bovis]	473	473	0.97	3e-166	0.5972	CAB3398095.1	TRUE
26	hypothetical protein FL82_17970 [Caenorhabditis remanei]	459	459	0.96	2e-161	0.5904	OZF79618.1	TRUE
27	hypothetical protein CAEBREN_31445 [Caenorhabditis brenneri]	459	459	0.96	3e-161	0.5819	EGT53735.1	TRUE
28	hypothetical protein CAEBREN_00559 [Caenorhabditis brenneri]	459	459	0.96	3e-161	0.5791	EGT44220.1	TRUE
29	hypothetical protein FL83_12621 [Caenorhabditis latens]	460	460	0.97	3e-161	0.5815	OZG12980.1	TRUE
30	unnamed protein product [Caenorhabditis bovis]	463	911	0.97	6e-158	0.596	CAB3398094.1	TRUE
31	hypothetical protein GCK72_020736 [Caenorhabditis remanei]	445	445	0.96	1e-155	0.5791	KAF1754176.1	TRUE
32	hypothetical protein B9Z55_018415 [Caenorhabditis nigoni]	444	444	0.96	4e-155	0.5706	PIC25519.1	TRUE
33	Hypothetical protein CBG06551 [Caenorhabditis briggsae]	441	441	0.96	8e-154	0.565	XP_002647477.1	TRUE
34	Methyltranfer_dom domain-containing protein [Caenorhabditis elegans]	438	438	0.96	1e-152	0.5593	NP_503823.2	TRUE
35	hypothetical protein CRE_16136 [Caenorhabditis remanei]	435	435	0.96	3e-151	0.5335	XP_003106439.1	TRUE
36	hypothetical protein B9Z55_017437 [Caenorhabditis nigoni]	411	411	0.8	4e-143	0.6336	PIC23906.1	FALSE
37	hypothetical protein Angca_002493 [Angiostrongylus cantonensis]	404	404	0.97	5e-139	0.5138	KAE9416730.1	TRUE
38	Methyltranfer_dom domain-containing protein [Caenorhabditis elegans]	397	397	0.67	3e-138	0.748	NP_001317767.1	FALSE
39	methyltransferase domain protein [Oesophagostomum dentatum]	400	400	0.97	1e-137	0.5126	KHJ88350.1	TRUE
40	Hypothetical protein CBG10435 [Caenorhabditis briggsae]	397	397	0.75	3e-137	0.638	XP_002635779.1	FALSE
41	methyltransferase domain protein [Ancylostoma caninum]	397	397	0.97	1e-136	0.507	RCN29150.1	TRUE
42	unnamed protein product [Heligmosomoides polygyrus]	398	398	0.99	2e-136	0.5179	VDP26361.1	TRUE
43	Methyltransferase type 11 domain containing protein [Haemonchus contortus]	409	808	0.99	4e-136	0.5199	CDJ81237.1	TRUE
44	hypothetical protein Y032_0089g2293 [Ancylostoma ceylanicum]	394	394	0.97	2e-135	0.507	EYC04222.1	TRUE
45	Protein CBG10435 [Caenorhabditis briggsae]	394	682	0.8	7e-134	0.653	CAP29855.2	FALSE
46	hypothetical protein Y032_0089g2285 [Ancylostoma ceylanicum]	390	390	0.96	9e-134	0.5071	EYC04213.1	TRUE
47	unnamed protein product [Nippostrongylus brasiliensis]	387	387	0.95	3e-132	0.4918	VDL82656.1	TRUE
48	unnamed protein product [Haemonchus placei]	384	384	0.95	1e-131	0.4957	VDO38468.1	TRUE
49	hypothetical protein FL81_20828 [Caenorhabditis remanei]	382	382	0.96	2e-131	0.5198	POM38144.1	TRUE
50	methyltransferase domain protein [Ancylostoma duodenale]	382	382	0.96	5e-130	0.4986	KIH65525.1	TRUE
51	hypothetical protein Y032_0089g2294 [Ancylostoma ceylanicum]	375	375	0.97	4e-128	0.4665	EYC04225.1	TRUE
52	hypothetical protein WR25_26756 isoform A [Diploscapter pachys]	372	372	0.93	7e-127	0.4927	PAV62923.1	TRUE
53	hypothetical protein Y032_0089g2292 [Ancylostoma ceylanicum]	372	372	0.95	6e-126	0.4741	EYC04221.1	TRUE
54	hypothetical protein WR25_09206 [Diploscapter pachys]	370	370	0.96	6e-126	0.481	PAV91269.1	TRUE
55	unnamed protein product [Angiostrongylus costaricensis]	369	369	0.95	8e-126	0.5043	VDM58312.1	TRUE
56	hypothetical protein WR25_25724 [Diploscapter pachys]	367	367	0.97	1e-124	0.4888	PAV78196.1	TRUE
57	hypothetical protein WR25_25754 [Diploscapter pachys]	364	364	0.95	6e-124	0.483	PAV59806.1	TRUE
58	Methyltransferase type 11 domain containing protein [Haemonchus contortus]	361	361	0.93	2e-121	0.4459	CDJ81236.1	TRUE
59	hypothetical protein Y032_0089g2289 [Ancylostoma ceylanicum]	360	360	0.92	2e-121	0.4763	EYC04217.1	TRUE
60	hypothetical protein Y032_0089g2289 [Ancylostoma ceylanicum]	361	361	0.94	3e-121	0.468	EYC04218.1	TRUE
61	hypothetical protein WR25_20638 isoform B [Diploscapter pachys]	349	349	0.91	6e-118	0.48	PAV80346.1	TRUE
62	methyltransferase domain protein [Necator americanus]	339	339	0.97	3e-114	0.4482	XP_013302051.1	TRUE
63	hypothetical protein WR25_11996 isoform A [Diploscapter pachys]	332	332	0.84	2e-111	0.4871	PAV69526.1	FALSE
64	hypothetical protein WR25_11996 isoform C [Diploscapter pachys]	325	325	0.81	3e-109	0.495	PAV69528.1	FALSE
65	methyltransferase [Pristionchus pacificus]	338	338	0.96	3e-106	0.4734	PDM81271.1	TRUE
66	unnamed protein product [Haemonchus placei]	318	318	0.85	9e-106	0.4406	VDO39297.1	FALSE
67	unnamed protein product [Nippostrongylus brasiliensis]	313	313	0.76	2e-104	0.5036	VDL64753.1	FALSE
68	Hypothetical protein CBG10436 [Caenorhabditis briggsae]	305	305	0.54	1e-102	0.715	XP_002635780.1	FALSE
69	unnamed protein product [Toxocara canis]	308	308	0.98	2e-101	0.4171	VDM49413.1	TRUE
70	3-demethylubiquinone-9 3-methyltransferase [Toxocara canis]	307	307	0.97	5e-101	0.4162	KHN77322.1	TRUE
71	methyltransferase [Pristionchus pacificus]	303	303	0.97	8e-100	0.429	PDM79290.1	TRUE
72	methyltransferase domain protein [Ancylostoma duodenale]	304	304	0.95	1e-99	0.4113	KIH68962.1	TRUE
73	unnamed protein product [Caenorhabditis bovis]	298	298	0.56	4e-99	0.6456	CAB3398010.1	FALSE
74	methyltransferase domain protein [Oesophagostomum dentatum]	295	295	0.93	6e-97	0.4227	KHJ93003.1	TRUE
75	unnamed protein product [Enterobius vermicularis]	294	294	0.92	2e-96	0.4223	VDD97221.1	TRUE
76	hypothetical protein WR25_20638 isoform A [Diploscapter pachys]	289	289	0.7	2e-95	0.5214	PAV80345.1	FALSE
77	unnamed protein product [Heligmosomoides polygyrus]	289	289	0.8	3e-95	0.5068	VDP16371.1	FALSE
78	methyltransferase domain protein [Teladorsagia circumcincta]	285	285	0.6	2e-94	0.5631	PIO60157.1	FALSE
79	hypothetical protein WR25_26756 isoform B [Diploscapter pachys]	285	285	0.7	6e-94	0.5019	PAV62924.1	FALSE
80	C-type lectin [Pristionchus pacificus]	307	307	0.97	1e-93	0.4093	PDM81004.1	TRUE
81	unnamed protein product [Strongylus vulgaris]	288	288	0.93	1e-93	0.4236	VDM77391.1	TRUE
82	hypothetical protein FO519_007731 [Halicephalobus sp. NKZ332]	297	297	0.96	4e-93	0.4174	KAE9549060.1	TRUE
83	hypothetical protein LOAG_10653 [Loa loa]	286	286	0.96	6e-93	0.3922	XP_003146225.1	TRUE
84	hypothetical protein WR25_20638 isoform C [Diploscapter pachys]	283	283	0.7	7e-93	0.4945	PAV80347.1	FALSE
85	Ubiquinone/menaquinone biosynthesis methyltransferase ubiE [Toxocara canis]	285	285	0.96	1e-92	0.3915	KHN82895.1	TRUE
86	methyltransferase domain protein [Oesophagostomum dentatum]	281	281	0.8	2e-92	0.4558	KHJ88328.1	FALSE
87	hypothetical protein Y032_0089g2293 [Ancylostoma ceylanicum]	286	402	0.97	4e-92	0.5532	EYC04223.1	TRUE
88	hypothetical protein Y032_0089g2294 [Ancylostoma ceylanicum]	278	278	0.75	4e-91	0.4404	EYC04226.1	FALSE
89	methyltransferase domain protein [Onchocerca flexuosa]	280	280	0.96	7e-91	0.3922	OZC10973.1	TRUE
90	Winged helix-turn-helix DNA-binding domain and Methyltransferase domain-containing protein [Strongyloides ratti]	280	280	0.92	1e-90	0.4269	XP_024507928.1	TRUE
91	hypothetical protein FO519_008516 [Halicephalobus sp. NKZ332]	279	279	0.96	2e-90	0.4111	KAE9548268.1	TRUE
92	unnamed protein product [Strongylus vulgaris]	275	275	0.71	4e-90	0.5019	VDM65278.1	FALSE
93	unnamed protein product [Onchocerca ochengi]	278	278	0.96	5e-90	0.3866	VDK62148.1	TRUE
94	hypothetical protein Y032_0089g2294 [Ancylostoma ceylanicum]	276	276	0.75	1e-89	0.44	EYC04227.1	FALSE
95	unnamed protein product [Cylicostephanus goldi]	271	271	0.93	4e-88	0.4252	VDN21321.1	TRUE
96	Winged helix-turn-helix DNA-binding domain and Methyltransferase domain-containing protein [Strongyloides ratti]	272	272	0.98	2e-87	0.4133	XP_024499090.1	TRUE
97	methyltransferase domain protein [Ancylostoma ceylanicum]	266	266	0.71	8e-87	0.4751	EPB74747.1	FALSE
98	protein R08E5.3 [Brugia malayi]	266	266	0.96	4e-85	0.3838	XP_001898778.1	TRUE
99	hypothetical protein WR25_11996 isoform B [Diploscapter pachys]	262	262	0.69	5e-85	0.4706	PAV69527.1	FALSE
100	unnamed protein product [Brugia pahangi]	265	265	0.96	6e-85	0.3782	VDN89856.1	TRUE

## Sheet: Nematodes, exclude Caenor.
	Description	Max Score	Total Score	Query Cover	E value	Per. Ident	Accession
1	hypothetical protein Angca_002493 [Angiostrongylus cantonensis]	404	404	0.97	3e-139	0.5138	KAE9416730.1	TRUE
2	methyltransferase domain protein [Oesophagostomum dentatum]	400	400	0.97	1e-137	0.5126	KHJ88350.1	TRUE
3	methyltransferase domain protein [Ancylostoma caninum]	397	397	0.97	9e-137	0.507	RCN29150.1	TRUE
4	unnamed protein product [Heligmosomoides polygyrus]	398	398	0.99	1e-136	0.5179	VDP26361.1	TRUE
5	Methyltransferase type 11 domain containing protein [Haemonchus contortus]	409	808	0.99	3e-136	0.5199	CDJ81237.1	TRUE
6	hypothetical protein Y032_0089g2293 [Ancylostoma ceylanicum]	394	394	0.97	2e-135	0.507	EYC04222.1	TRUE
7	hypothetical protein Y032_0089g2285 [Ancylostoma ceylanicum]	390	390	0.96	7e-134	0.5071	EYC04213.1	TRUE
8	unnamed protein product [Nippostrongylus brasiliensis]	387	387	0.95	2e-132	0.4918	VDL82656.1	TRUE
9	unnamed protein product [Haemonchus placei]	384	384	0.95	1e-131	0.4957	VDO38468.1	TRUE
10	methyltransferase domain protein [Ancylostoma duodenale]	382	382	0.96	4e-130	0.4986	KIH65525.1	TRUE
11	hypothetical protein Y032_0089g2294 [Ancylostoma ceylanicum]	375	375	0.97	3e-128	0.4665	EYC04225.1	TRUE
12	hypothetical protein WR25_26756 isoform A [Diploscapter pachys]	372	372	0.93	5e-127	0.4927	PAV62923.1	TRUE
13	hypothetical protein Y032_0089g2292 [Ancylostoma ceylanicum]	372	372	0.95	5e-126	0.4741	EYC04221.1	TRUE
14	hypothetical protein WR25_09206 [Diploscapter pachys]	370	370	0.96	5e-126	0.481	PAV91269.1	TRUE
15	unnamed protein product [Angiostrongylus costaricensis]	369	369	0.95	6e-126	0.5043	VDM58312.1	TRUE
16	hypothetical protein WR25_25724 [Diploscapter pachys]	367	367	0.97	8e-125	0.4888	PAV78196.1	TRUE
17	hypothetical protein WR25_25754 [Diploscapter pachys]	364	364	0.95	5e-124	0.483	PAV59806.1	TRUE
18	Methyltransferase type 11 domain containing protein [Haemonchus contortus]	361	361	0.93	2e-121	0.4459	CDJ81236.1	TRUE
19	hypothetical protein Y032_0089g2289 [Ancylostoma ceylanicum]	360	360	0.92	2e-121	0.4763	EYC04217.1	TRUE
20	hypothetical protein Y032_0089g2289 [Ancylostoma ceylanicum]	361	361	0.94	2e-121	0.468	EYC04218.1	TRUE
21	hypothetical protein WR25_20638 isoform B [Diploscapter pachys]	349	349	0.91	4e-118	0.48	PAV80346.1	TRUE
22	methyltransferase domain protein [Necator americanus]	339	339	0.97	2e-114	0.4482	XP_013302051.1	TRUE
23	hypothetical protein WR25_11996 isoform A [Diploscapter pachys]	332	332	0.84	1e-111	0.4871	PAV69526.1	FALSE
24	hypothetical protein WR25_11996 isoform C [Diploscapter pachys]	325	325	0.81	2e-109	0.495	PAV69528.1	FALSE
25	methyltransferase [Pristionchus pacificus]	338	338	0.96	2e-106	0.4734	PDM81271.1	TRUE
26	unnamed protein product [Haemonchus placei]	318	318	0.85	6e-106	0.4406	VDO39297.1	FALSE
27	unnamed protein product [Nippostrongylus brasiliensis]	313	313	0.76	2e-104	0.5036	VDL64753.1	FALSE
28	unnamed protein product [Toxocara canis]	308	308	0.98	2e-101	0.4171	VDM49413.1	TRUE
29	3-demethylubiquinone-9 3-methyltransferase [Toxocara canis]	307	307	0.97	3e-101	0.4162	KHN77322.1	TRUE
30	methyltransferase [Pristionchus pacificus]	303	303	0.97	6e-100	0.429	PDM79290.1	TRUE
31	methyltransferase domain protein [Ancylostoma duodenale]	304	304	0.95	1e-99	0.4113	KIH68962.1	TRUE
32	methyltransferase domain protein [Oesophagostomum dentatum]	295	295	0.93	4e-97	0.4227	KHJ93003.1	TRUE
33	unnamed protein product [Enterobius vermicularis]	294	294	0.92	1e-96	0.4223	VDD97221.1	TRUE
34	hypothetical protein WR25_20638 isoform A [Diploscapter pachys]	289	289	0.7	1e-95	0.5214	PAV80345.1	FALSE
35	unnamed protein product [Heligmosomoides polygyrus]	289	289	0.8	2e-95	0.5068	VDP16371.1	FALSE
36	methyltransferase domain protein [Teladorsagia circumcincta]	285	285	0.6	1e-94	0.5631	PIO60157.1	FALSE
37	hypothetical protein WR25_26756 isoform B [Diploscapter pachys]	285	285	0.7	4e-94	0.5019	PAV62924.1	FALSE
38	C-type lectin [Pristionchus pacificus]	307	307	0.97	7e-94	0.4093	PDM81004.1	TRUE
39	unnamed protein product [Strongylus vulgaris]	288	288	0.93	1e-93	0.4236	VDM77391.1	TRUE
40	hypothetical protein FO519_007731 [Halicephalobus sp. NKZ332]	297	297	0.96	3e-93	0.4174	KAE9549060.1	TRUE
41	hypothetical protein LOAG_10653 [Loa loa]	286	286	0.96	4e-93	0.3922	XP_003146225.1	TRUE
42	hypothetical protein WR25_20638 isoform C [Diploscapter pachys]	283	283	0.7	5e-93	0.4945	PAV80347.1	FALSE
43	Ubiquinone/menaquinone biosynthesis methyltransferase ubiE [Toxocara canis]	285	285	0.96	1e-92	0.3915	KHN82895.1	TRUE
44	methyltransferase domain protein [Oesophagostomum dentatum]	281	281	0.8	1e-92	0.4558	KHJ88328.1	FALSE
45	hypothetical protein Y032_0089g2293 [Ancylostoma ceylanicum]	286	402	0.97	3e-92	0.5532	EYC04223.1	TRUE
46	hypothetical protein Y032_0089g2294 [Ancylostoma ceylanicum]	278	278	0.75	3e-91	0.4404	EYC04226.1	FALSE
47	methyltransferase domain protein [Onchocerca flexuosa]	280	280	0.96	5e-91	0.3922	OZC10973.1	TRUE
48	Winged helix-turn-helix DNA-binding domain and Methyltransferase domain-containing protein [Strongyloides ratti]	280	280	0.92	1e-90	0.4269	XP_024507928.1	TRUE
49	hypothetical protein FO519_008516 [Halicephalobus sp. NKZ332]	279	279	0.96	1e-90	0.4111	KAE9548268.1	TRUE
50	unnamed protein product [Strongylus vulgaris]	275	275	0.71	3e-90	0.5019	VDM65278.1	FALSE
51	unnamed protein product [Onchocerca ochengi]	278	278	0.96	4e-90	0.3866	VDK62148.1	TRUE
52	hypothetical protein Y032_0089g2294 [Ancylostoma ceylanicum]	276	276	0.75	1e-89	0.44	EYC04227.1	FALSE
53	unnamed protein product [Cylicostephanus goldi]	271	271	0.93	3e-88	0.4252	VDN21321.1	TRUE
54	Winged helix-turn-helix DNA-binding domain and Methyltransferase domain-containing protein [Strongyloides ratti]	272	272	0.98	1e-87	0.4133	XP_024499090.1	TRUE
55	methyltransferase domain protein [Ancylostoma ceylanicum]	266	266	0.71	6e-87	0.4751	EPB74747.1	FALSE
56	protein R08E5.3 [Brugia malayi]	266	266	0.96	3e-85	0.3838	XP_001898778.1	TRUE
57	hypothetical protein WR25_11996 isoform B [Diploscapter pachys]	262	262	0.69	3e-85	0.4706	PAV69527.1	FALSE
58	unnamed protein product [Brugia pahangi]	265	265	0.96	5e-85	0.3782	VDN89856.1	TRUE
59	Uncharacterized protein BM_BM5308 [Brugia malayi]	263	263	0.93	3e-84	0.389	VIO87398.1	TRUE
60	hypothetical protein WR25_11996 isoform D [Diploscapter pachys]	256	256	0.66	7e-83	0.4795	PAV69529.1	FALSE
61	unnamed protein product [Gongylonema pulchrum]	254	254	0.82	6e-81	0.4197	VDN30763.1	FALSE
62	unnamed protein product [Onchocerca flexuosa]	253	253	0.83	8e-81	0.4052	VDO29981.1	FALSE
63	methyltransferase domain protein [Ancylostoma caninum]	244	244	0.5	6e-79	0.5914	RCN31289.1	FALSE
64	hypothetical protein WR25_26956 isoform A [Diploscapter pachys]	244	244	0.58	8e-79	0.5163	PAV79230.1	FALSE
65	unnamed protein product [Acanthocheilonema viteae]	249	249	0.96	1e-78	0.3641	VBB32429.1	TRUE
66	unnamed protein product [Enterobius vermicularis]	246	246	0.92	8e-78	0.3538	VDD86242.1	TRUE
67	Uncharacterized protein BM_BM5308 [Brugia malayi]	244	244	0.96	4e-77	0.3697	VIO87396.1	TRUE
68	Uncharacterized protein BM_BM5308 [Brugia malayi]	241	241	0.93	5e-76	0.3746	VIO87397.1	TRUE
69	unnamed protein product [Strongylus vulgaris]	243	243	0.89	2e-75	0.3395	VDM79543.1	FALSE
70	methyltransferase domain protein [Ancylostoma ceylanicum]	239	332	0.75	3e-75	0.5381	EPB74749.1	FALSE
71	unnamed protein product [Enterobius vermicularis]	236	236	0.83	2e-74	0.3889	VDD93494.1	FALSE
72	unnamed protein product [Litomosoides sigmodontis]	239	239	0.99	9e-74	0.3505	VDK83495.1	TRUE
73	unnamed protein product [Soboliphyme baturini]	232	232	0.91	5e-72	0.3819	VDP39329.1	TRUE
74	unnamed protein product [Haemonchus placei]	223	223	0.46	4e-71	0.5673	VDO55803.1	FALSE
75	unnamed protein product [Enterobius vermicularis]	221	221	0.89	4e-68	0.3587	VDD86243.1	FALSE
76	unnamed protein product [Heligmosomoides polygyrus]	223	223	0.73	2e-67	0.3857	VDO84527.1	FALSE
77	unnamed protein product [Cylicostephanus goldi]	215	215	0.55	6e-67	0.443	VDK64035.1	FALSE
78	unnamed protein product [Enterobius vermicularis]	227	454	0.95	2e-66	0.3555	VDD86244.1	TRUE
79	methyltransferase domain protein [Oesophagostomum dentatum]	213	213	0.66	9e-66	0.4061	KHJ74749.1	FALSE
80	methyltransferase domain protein [Oesophagostomum dentatum]	210	210	0.5	3e-65	0.4751	KHJ86918.1	FALSE
81	methyltransferase domain protein [Oesophagostomum dentatum]	208	208	0.46	3e-65	0.5235	KHJ84870.1	FALSE
82	unnamed protein product [Toxocara canis]	213	213	0.8	8e-65	0.3441	VDM28697.1	FALSE
83	unnamed protein product [Strongylus vulgaris]	208	208	0.67	6e-64	0.3746	VDM76291.1	FALSE
84	methyltransferase domain protein [Oesophagostomum dentatum]	199	199	0.6	3e-61	0.4434	KHJ85352.1	FALSE
85	unnamed protein product [Strongylus vulgaris]	194	194	0.4	7e-60	0.557	VDM70494.1	FALSE
86	hypothetical protein OESDEN_13925 [Oesophagostomum dentatum]	193	193	0.53	5e-59	0.4518	KHJ86329.1	FALSE
87	Methyltransf 31 domain containing protein [Trichuris trichiura]	201	322	0.97	4e-57	0.3342	CDW55436.1	TRUE
88	hypothetical protein NECAME_09580 [Necator americanus]	182	228	0.55	1e-54	0.5734	XP_013302052.1	FALSE
89	methyltransferase domain protein [Oesophagostomum dentatum]	182	182	0.72	2e-54	0.3788	KHJ93004.1	FALSE
90	unnamed protein product [Brugia timori]	179	179	0.6	3e-53	0.3803	VDO55746.1	FALSE
91	unnamed protein product [Strongylus vulgaris]	175	175	0.34	4e-53	0.5952	VDM72576.1	FALSE
92	LOW QUALITY PROTEIN: hypothetical protein M513_09097 [Trichuris suis]	186	256	0.99	1e-52	0.3115	KFD50004.1	TRUE
93	methyltransferase domain protein [Ancylostoma ceylanicum]	165	261	0.78	1e-47	0.404	EPB74748.1	FALSE
94	methyltransferase domain protein [Dictyocaulus viviparus]	161	161	0.41	3e-47	0.5099	KJH50632.1	FALSE
95	unnamed protein product [Cylicostephanus goldi]	160	160	0.41	2e-46	0.4803	VDN28196.1	FALSE
96	unnamed protein product [Cylicostephanus goldi]	145	145	0.46	1e-40	0.3964	VDN27116.1	FALSE
97	hypothetical protein OESDEN_09387 [Oesophagostomum dentatum]	141	141	0.35	1e-39	0.4662	KHJ90760.1	FALSE
98	hypothetical protein ANCDUO_00698 [Ancylostoma duodenale]	135	135	0.43	6e-37	0.3503	KIH68963.1	FALSE
99	hypothetical protein TELCIR_26066 [Teladorsagia circumcincta]	132	132	0.26	1e-36	0.6211	PIO52626.1	FALSE
100	hypothetical protein ANCCAN_22929 [Ancylostoma caninum]	132	132	0.43	6e-35	0.3519	RCN31288.1	FALSE

## Sheet: Platyhelminths
Description	Max Score	Total Score	Query Cover	E value	Per. Ident	Accession
hexaprenyldihydroxybenzoate methyltransferase [Hymenolepis microstoma]	42.7	42.7	0.29	0.002	0.2696	CDS31419.1
hypothetical protein BOX15_Mlig000722g1 [Macrostomum lignano]	41.6	41.6	0.27	0.01	0.3137	PAA60868.1
hypothetical protein BOX15_Mlig004058g1 [Macrostomum lignano]	41.6	41.6	0.27	0.01	0.3137	PAA55922.1
hypothetical protein CRM22_004228 [Opisthorchis felineus]	39.3	39.3	0.3	0.031	0.2521	TGZ68517.1
hypothetical protein CRM22_004228 [Opisthorchis felineus]	39.3	39.3	0.3	0.047	0.2521	TGZ68519.1
hexaprenyldihydroxybenzoate methyltransferase [Clonorchis sinensis]	39.3	39.3	0.3	0.05	0.2672	GAA56529.1
unnamed protein product [Schistocephalus solidus]	38.5	38.5	0.43	0.063	0.2326	VDM03598.1
hexaprenyldihydroxybenzoate methyltransferase [Echinococcus granulosus]	37.7	37.7	0.29	0.11	0.2609	CDS17418.1
SJCHGC05200 protein [Schistosoma japonicum]	37.7	37.7	0.23	0.11	0.2619	AAW26841.1
Ubiquinone biosynthesis O-methyltransferase isoform 2 [Schistosoma japonicum]	37.7	37.7	0.23	0.12	0.2619	TNN16686.1
unnamed protein product [Hydatigera taeniaeformis]	37.4	37.4	0.29	0.15	0.2522	VDM34098.1
hexaprenyldihydroxybenzoate methyltransferase [Echinococcus multilocularis]	37	37	0.29	0.22	0.2609	CDS42459.1
hypothetical protein CRM22_007837 [Opisthorchis felineus]	36.6	36.6	0.3	0.26	0.2636	TGZ61707.1
hypothetical protein CRM22_007837 [Opisthorchis felineus]	36.6	36.6	0.3	0.32	0.2636	TGZ61706.1
3-demethylubiquinone-9 3-O-methyltransferase [Opisthorchis viverrini]	36.6	36.6	0.3	0.33	0.2336	OON19294.1
unnamed protein product [Mesocestoides corti]	35.4	35.4	0.29	0.57	0.2609	VDD80045.1
2-methoxy-6-polyprenyl-1,4-benzoquinol methylase [Paragonimus westermani]	35.8	35.8	0.3	0.6	0.2636	KAA3672475.1
unnamed protein product [Hymenolepis diminuta]	35.4	35.4	0.29	0.67	0.2174	VDL18393.1
unnamed protein product [Rodentolepis nana]	35	35	0.29	0.74	0.2348	VDN96048.1
Hexaprenyldihydroxybenzoate methyltransferase [Echinococcus granulosus]	35.4	35.4	0.29	0.77	0.2522	XP_024355408.1
methyltransferase protein 10 [Hymenolepis microstoma]	35	35	0.29	0.92	0.2857	CUU98215.1
hypothetical protein T265_10717 [Opisthorchis viverrini]	35	35	0.3	1	0.2336	XP_009175438.1
methyltransferase protein 10 [Hymenolepis microstoma]	34.7	34.7	0.29	1.1	0.2857	CDS35131.1
Nostrin [Schistosoma japonicum]	35	35	0.16	1.3	0.2742	TNN09984.1
Ubiquinone biosynthesis O-methyltransferase [Clonorchis sinensis]	34.3	34.3	0.11	1.7	0.4286	RJW70127.1
hypothetical protein BOX15_Mlig024726g1 [Macrostomum lignano]	34.3	34.3	0.3	1.7	0.2478	PAA87034.1
hypothetical protein BOX15_Mlig014946g1 [Macrostomum lignano]	34.3	34.3	0.3	1.8	0.2478	PAA88796.1
hypothetical protein BOX15_Mlig024726g2 [Macrostomum lignano]	34.3	34.3	0.3	1.9	0.2478	PAA53639.1
unnamed protein product [Trichobilharzia regenti]	31.6	31.6	0.15	3.9	0.3134	VDQ04335.1
unnamed protein product [Schistosoma margrebowiei]	33.1	33.1	0.12	4.8	0.3673	VDP33763.1
unnamed protein product [Schistosoma mattheei]	33.1	33.1	0.12	5.3	0.375	VDP53791.1
Hexaprenyldihydroxybenzoate methyltransferase, mitochondrial [Schistosoma haematobium]	33.1	33.1	0.12	5.4	0.375	XP_012795080.1
hypothetical protein MS3_0019050 [Schistosoma haematobium]	33.1	33.1	0.12	5.6	0.375	KAF1324257.1
uncharacterized protein DC041_0006747 [Schistosoma bovis]	33.1	33.1	0.12	5.7	0.375	RTG83950.1
hypothetical protein BOX15_Mlig031506g1 [Macrostomum lignano]	32.7	32.7	0.11	6	0.4146	PAA73382.1
SJCHGC08555 protein [Schistosoma japonicum]	32.3	32.3	0.11	6.3	0.2955	AAX25936.2
unnamed protein product [Sparganum proliferum]	32.3	32.3	0.27	7	0.25	VZI39382.1
hypothetical protein BOX15_Mlig005655g2 [Macrostomum lignano]	32.3	32.3	0.11	8.2	0.4146	PAA92764.1

## Sheet: Annelida
Description	Max Score	Total Score	Query Cover	E value	Per. Ident	Accession
hypothetical protein CAPTEDRAFT_147618 [Capitella teleta]	39.7	39.7	0.2	0.003	0.2875	ELU05074.1
hypothetical protein CAPTEDRAFT_154856 [Capitella teleta]	94.4	94.4	0.83	3e-21	0.2756	ELU11271.1
hypothetical protein CAPTEDRAFT_181492 [Capitella teleta]	36.2	36.2	0.28	0.034	0.2759	ELU11590.1
hypothetical protein CAPTEDRAFT_189076 [Capitella teleta]	35.4	35.4	0.33	0.1	0.2901	ELT87122.1
hypothetical protein CAPTEDRAFT_217173 [Capitella teleta]	104	104	0.84	6e-25	0.2713	ELT96977.1
hypothetical protein CAPTEDRAFT_222527 [Capitella teleta]	116	116	0.71	5e-29	0.3383	ELU17924.1
hypothetical protein HELRODRAFT_111074 [Helobdella robusta]	30.4	30.4	0.18	3.9	0.2639	XP_009016154.1
hypothetical protein HELRODRAFT_186006 [Helobdella robusta]	37.4	37.4	0.46	0.018	0.2171	XP_009026806.1
hypothetical protein HELRODRAFT_192481 [Helobdella robusta]	28.9	28.9	0.07	8.7	0.4138	XP_009021097.1

## Sheet: Vertebrates
Description	Max Score	Total Score	Query Cover	E value	Per. Ident	Accession	Common name
hypothetical protein [Chiloscyllium punctatum]	94.4	94.4	0.62	1e-19	0.3149	GCC43709.1	Brownbanded bamboo shark
ubiquinone biosynthesis O-methyltransferase, mitochondrial [Paramormyrops kingsleyae]	56.2	56.2	0.44	6e-06	0.2469	XP_023668823.1
ubiquinone biosynthesis O-methyltransferase, mitochondrial isoform X3 [Terrapene carolina triunguis]	53.5	53.5	0.3	4e-05	0.2818	XP_026509858.1
putative methyltransferase [Collichthys lucidus]	52.4	52.4	0.28	4e-05	0.3592	TKS67602.1
ubiquinone biosynthesis O-methyltransferase, mitochondrial isoform X2 [Gopherus evgoodei]	53.9	53.9	0.29	4e-05	0.2844	XP_030411855.1
ubiquinone biosynthesis O-methyltransferase, mitochondrial isoform X1 [Gopherus evgoodei]	53.9	53.9	0.29	4e-05	0.2844	XP_030411854.1
putative methyltransferase DDB_G0268948 [Archocentrus centrarchus]	53.1	53.1	0.28	5e-05	0.3495	XP_030614382.1
ubiquinone biosynthesis O-methyltransferase, mitochondrial isoform X3 [Chelonoidis abingdonii]	53.1	53.1	0.3	5e-05	0.2818	XP_032636027.1
putative methyltransferase DDB_G0268948 [Gouania willdenowi]	53.1	53.1	0.28	5e-05	0.3714	XP_028292842.1
ubiquinone biosynthesis O-methyltransferase, mitochondrial isoform X2 [Terrapene carolina triunguis]	53.1	53.1	0.29	5e-05	0.2844	XP_026509852.1
ubiquinone biosynthesis O-methyltransferase, mitochondrial isoform X1 [Terrapene carolina triunguis]	53.1	53.1	0.29	7e-05	0.2844	XP_026509848.1
PREDICTED: hexaprenyldihydroxybenzoate methyltransferase, mitochondrial [Cuculus canorus]	52.4	52.4	0.27	8e-05	0.3039	XP_009562779.1
ubiquinone biosynthesis O-methyltransferase, mitochondrial isoform X1 [Chelonoidis abingdonii]	52.8	52.8	0.29	8e-05	0.2844	XP_032636024.1
ubiquinone biosynthesis O-methyltransferase, mitochondrial isoform X2 [Chelonoidis abingdonii]	52.8	52.8	0.29	8e-05	0.2844	XP_032636026.1
hypothetical protein N303_02649 [Cuculus canorus]	52.4	52.4	0.27	9e-05	0.3039	KFO78832.1
PREDICTED: putative methyltransferase DDB_G0268948 [Stegastes partitus]	52.4	52.4	0.39	9e-05	0.3087	XP_008290535.1
PREDICTED: putative methyltransferase DDB_G0268948 [Pundamilia nyererei]	52	52	0.28	0.0001	0.3398	XP_005752778.1
putative methyltransferase DDB_G0268948 [Maylandia zebra]	52	52	0.28	0.0001	0.3398	XP_004566056.2
putative methyltransferase DDB_G0268948 [Astatotilapia calliptera]	52	52	0.28	0.0001	0.3398	XP_026001354.1
RAD51-associated protein 2 [Platysternon megacephalum]	52.4	52.4	0.29	0.0001	0.2844	TFK14301.1
Hexaprenyldihydroxybenzoate methyltransferase [Chelonia mydas]	50.8	50.8	0.29	0.0002	0.2778	EMP28845.1
ubiquinone biosynthesis O-methyltransferase, mitochondrial [Chrysemys picta bellii]	51.6	51.6	0.29	0.0002	0.2752	XP_008163099.1
ubiquinone biosynthesis O-methyltransferase, mitochondrial isoform X1 [Alligator sinensis]	51.2	51.2	0.28	0.0002	0.2913	XP_025055867.1
uncharacterized methyltransferase-like C25B8.10 isoform X1 [Perca flavescens]	51.2	51.2	0.28	0.0002	0.3551	XP_028446876.1
hypothetical protein PFLUV_G00142580 [Perca fluviatilis]	50.8	50.8	0.28	0.0002	0.3551	KAF1382325.1
uncharacterized methyltransferase-like C25B8.10 isoform X2 [Perca flavescens]	50.8	50.8	0.28	0.0002	0.3551	XP_028446877.1
putative methyltransferase DDB_G0268948 [Oreochromis niloticus]	50.8	50.8	0.28	0.0002	0.3458	XP_003443388.1
putative methyltransferase DDB_G0268948 [Oreochromis aureus]	50.8	50.8	0.28	0.0002	0.3458	XP_031602546.1
PREDICTED: ubiquinone biosynthesis O-methyltransferase, mitochondrial isoform X3 [Alligator mississippiensis]	51.2	51.2	0.28	0.0002	0.2913	XP_014466564.1
PREDICTED: ubiquinone biosynthesis O-methyltransferase, mitochondrial isoform X1 [Alligator mississippiensis]	51.2	51.2	0.28	0.0003	0.2913	XP_019341932.1
ubiquinone biosynthesis O-methyltransferase, mitochondrial isoform X1 [Chelonia mydas]	50.8	50.8	0.3	0.0003	0.2727	XP_027685198.1
PREDICTED: putative methyltransferase DDB_G0268948-like [Neolamprologus brichardi]	50.8	50.8	0.28	0.0003	0.3398	XP_006793740.1
PREDICTED: putative methyltransferase DDB_G0268948 isoform X1 [Haplochromis burtoni]	50.8	50.8	0.28	0.0003	0.3398	XP_005926014.1
ubiquinone biosynthesis O-methyltransferase, mitochondrial isoform X2 [Alligator sinensis]	50.8	50.8	0.27	0.0003	0.2941	XP_006020518.1
ubiquinone biosynthesis O-methyltransferase, mitochondrial isoform X2 [Chelonia mydas]	50.8	50.8	0.3	0.0003	0.2727	XP_027685199.1
PREDICTED: ubiquinone biosynthesis O-methyltransferase, mitochondrial isoform X2 [Alligator mississippiensis]	50.8	50.8	0.28	0.0003	0.2913	XP_019341933.1
ubiquinone biosynthesis O-methyltransferase, mitochondrial [Alligator mississippiensis]	50.8	50.8	0.27	0.0004	0.2941	KYO40045.1
PREDICTED: uncharacterized methyltransferase-like C25B8.10 isoform X2 [Haplochromis burtoni]	50.4	50.4	0.28	0.0004	0.3365	XP_005926015.1
ubiquinone biosynthesis O-methyltransferase, mitochondrial isoform X4 [Podarcis muralis]	50.4	50.4	0.32	0.0004	0.265	XP_028578866.1
ubiquinone biosynthesis O-methyltransferase, mitochondrial isoform X2 [Podarcis muralis]	50.8	50.8	0.32	0.0004	0.2773	XP_028578864.1
ubiquinone biosynthesis O-methyltransferase, mitochondrial isoform X1 [Podarcis muralis]	50.4	50.4	0.31	0.0005	0.2672	XP_028578863.1
PREDICTED: ubiquinone biosynthesis O-methyltransferase, mitochondrial [Crocodylus porosus]	50.8	50.8	0.27	0.0005	0.2941	XP_019393722.1
ubiquinone biosynthesis O-methyltransferase, mitochondrial [Amblyraja radiata]	50.4	50.4	0.31	0.0005	0.3025	XP_032876929.1
ubiquinone biosynthesis O-methyltransferase, mitochondrial isoform X1 [Lacerta agilis]	50.1	50.1	0.32	0.0006	0.2773	XP_032999373.1
PREDICTED: ubiquinone biosynthesis O-methyltransferase, mitochondrial [Gavialis gangeticus]	50.4	50.4	0.28	0.0006	0.2913	XP_019375780.1
PREDICTED: putative methyltransferase DDB_G0268948 [Eurypyga helias]	49.3	49.3	0.27	0.0008	0.3365	XP_010145618.1
PREDICTED: Williams-Beuren syndrome chromosomal region 27 protein-like [Paralichthys olivaceus]	48.1	48.1	0.28	0.0008	0.3364	XP_019933768.1
2-methoxy-6-polyprenyl-1,4-benzoquinol methylase, mitochondrial [Loxodonta africana]	49.7	49.7	0.31	0.0009	0.3017	XP_003419306.1
methyltransferase-like protein 27 [Sparus aurata]	48.9	48.9	0.29	0.0009	0.3364	XP_030248795.1
ubiquinone biosynthesis O-methyltransferase, mitochondrial isoform X3 [Podarcis muralis]	49.3	49.3	0.3	0.001	0.2895	XP_028578865.1
PREDICTED: hexaprenyldihydroxybenzoate methyltransferase, mitochondrial [Haliaeetus albicilla]	48.9	48.9	0.29	0.001	0.2752	XP_009922463.1
hypothetical protein N329_09212 [Haliaeetus albicilla]	48.9	48.9	0.29	0.001	0.2752	KFP94882.1
ubiquinone biosynthesis O-methyltransferase, mitochondrial isoform X2 [Lacerta agilis]	48.9	48.9	0.3	0.001	0.2991	XP_032999374.1
ubiquinone biosynthesis O-methyltransferase, mitochondrial [Aquila chrysaetos chrysaetos]	48.9	48.9	0.29	0.001	0.2752	XP_029853120.1
hypothetical protein H355_014418 [Colinus virginianus]	48.1	48.1	0.32	0.002	0.2605	OXB83162.1
PREDICTED: hexaprenyldihydroxybenzoate methyltransferase, mitochondrial [Cariama cristata]	48.5	48.5	0.29	0.002	0.2661	XP_009698960.1
PREDICTED: arsenite methyltransferase-like [Sinocyclocheilus rhinocerous]	48.9	48.9	0.39	0.002	0.2642	XP_016405725.1
ubiquinone biosynthesis O-methyltransferase, mitochondrial isoform X1 [Numida meleagris]	48.5	48.5	0.35	0.002	0.2422	XP_021245339.1
ubiquinone biosynthesis O-methyltransferase, mitochondrial isoform X2 [Numida meleagris]	48.1	48.1	0.34	0.002	0.2441	XP_021245340.1
hypothetical protein N322_09478 [Cariama cristata]	48.1	48.1	0.29	0.002	0.2661	KFP58540.1
2-methoxy-6-polyprenyl-1,4-benzoquinol methylase, mitochondrial [Pteropus vampyrus]	48.1	48.1	0.31	0.002	0.3017	XP_011354180.1
PREDICTED: hexaprenyldihydroxybenzoate methyltransferase, mitochondrial [Leptosomus discolor]	48.1	48.1	0.29	0.002	0.2477	XP_009945479.1
hypothetical protein N330_09965 [Leptosomus discolor]	48.1	48.1	0.29	0.002	0.2477	KFP97173.1
PREDICTED: ubiquinone biosynthesis O-methyltransferase, mitochondrial [Gekko japonicus]	48.1	48.1	0.31	0.002	0.25	XP_015280394.1
2-methoxy-6-polyprenyl-1,4-benzoquinol methylase, mitochondrial [Phyllostomus discolor]	48.1	48.1	0.31	0.002	0.2931	XP_028383685.1
2-methoxy-6-polyprenyl-1,4-benzoquinol methylase, mitochondrial precursor [Danio rerio]	48.1	48.1	0.32	0.003	0.2966	NP_001004541.1
hypothetical protein N341_09559 [Tyto alba]	47.8	47.8	0.29	0.003	0.2661	KFV38887.1
PREDICTED: 2-methoxy-6-polyprenyl-1,4-benzoquinol methylase, mitochondrial-like [Lipotes vexillifer]	47.4	47.4	0.43	0.003	0.2647	XP_007452624.1
2-methoxy-6-polyprenyl-1,4-benzoquinol methylase, mitochondrial [Desmodus rotundus]	48.1	48.1	0.33	0.003	0.2846	XP_024422808.1
hypothetical protein parPi_0008701 [Paroedura picta]	47.8	47.8	0.36	0.004	0.237	GCF48392.1
PREDICTED: LOW QUALITY PROTEIN: ubiquinone biosynthesis O-methyltransferase, mitochondrial [Jaculus jaculus]	47.8	47.8	0.29	0.004	0.2661	XP_004673358.1
ubiquinone biosynthesis O-methyltransferase, mitochondrial [Zonotrichia albicollis]	47.4	47.4	0.29	0.004	0.2661	XP_005484042.2
PREDICTED: Williams-Beuren syndrome chromosomal region 27 protein isoform X1 [Nothobranchius furzeri]	47	47	0.44	0.004	0.2805	XP_015817006.1
ubiquinone biosynthesis O-methyltransferase, mitochondrial [Thamnophis elegans]	47.4	47.4	0.38	0.004	0.2324	XP_032072062.1
PREDICTED: ubiquinone biosynthesis O-methyltransferase, mitochondrial [Thamnophis sirtalis]	47.4	47.4	0.38	0.004	0.2324	XP_013907307.1
PREDICTED: hexaprenyldihydroxybenzoate methyltransferase, mitochondrial [Apaloderma vittatum]	47	47	0.29	0.005	0.2661	XP_009864022.1
ubiquinone biosynthesis O-methyltransferase, mitochondrial isoform X4 [Nannospalax galili]	47.4	47.4	0.3	0.005	0.2768	XP_029422576.1
PREDICTED: ubiquinone biosynthesis O-methyltransferase, mitochondrial [Calidris pugnax]	47.4	47.4	0.3	0.005	0.2636	XP_014820269.1
ubiquinone biosynthesis O-methyltransferase, mitochondrial isoform X5 [Nannospalax galili]	47.4	47.4	0.3	0.005	0.2768	XP_008837842.1
ubiquinone biosynthesis O-methyltransferase, mitochondrial isoform X2 [Erpetoichthys calabaricus]	47	47	0.44	0.005	0.2222	XP_028653682.1
arsenite methyltransferase [Tachysurus fulvidraco]	47.4	47.4	0.4	0.005	0.2903	XP_027035040.1
hypothetical protein N311_13155 [Apaloderma vittatum]	47	47	0.29	0.005	0.2661	KFP80876.1
ubiquinone biosynthesis O-methyltransferase, mitochondrial isoform X3 [Nannospalax galili]	47	47	0.29	0.005	0.2793	XP_029422575.1
PREDICTED: 2-methoxy-6-polyprenyl-1,4-benzoquinol methylase, mitochondrial [Condylura cristata]	47	47	0.31	0.005	0.2931	XP_004691036.1
PREDICTED: hexaprenyldihydroxybenzoate methyltransferase, mitochondrial [Charadrius vociferus]	47	47	0.29	0.005	0.2661	XP_009887316.1
hypothetical protein N301_03601 [Charadrius vociferus]	47	47	0.29	0.005	0.2661	KGL96483.1
ubiquinone biosynthesis O-methyltransferase, mitochondrial isoform X2 [Nannospalax galili]	47	47	0.29	0.005	0.2793	XP_008837841.3
ubiquinone biosynthesis O-methyltransferase, mitochondrial [Tyto alba alba]	47	47	0.3	0.006	0.2636	XP_032862340.1
hypothetical protein N307_13692 [Picoides pubescens]	47	47	0.3	0.006	0.2727	KFV65494.1
ubiquinone biosynthesis O-methyltransferase, mitochondrial [Aythya fuligula]	47	47	0.29	0.006	0.2661	XP_032041603.1
hypothetical protein N321_12129 [Antrostomus carolinensis]	46.6	46.6	0.39	0.006	0.2238	KFZ46879.1
PREDICTED: hexaprenyldihydroxybenzoate methyltransferase, mitochondrial isoform X1 [Pygoscelis adeliae]	46.6	46.6	0.29	0.006	0.2661	XP_009318421.1
Ubiquinone biosynthesis O-methyltransferase, mitochondrial [Eudyptes sclateri]	46.6	46.6	0.29	0.006	0.2661	KAF1525236.1
ubiquinone biosynthesis O-methyltransferase, mitochondrial isoform X1 [Erpetoichthys calabaricus]	47	47	0.44	0.006	0.2222	XP_028653681.1
ubiquinone biosynthesis O-methyltransferase, mitochondrial isoform X2 [Athene cunicularia]	46.6	46.6	0.29	0.006	0.2661	XP_026701713.1
Ubiquinone biosynthesis O-methyltransferase, mitochondrial [Megadyptes antipodes antipodes]	46.6	46.6	0.29	0.006	0.2661	KAF1467572.1
Ubiquinone biosynthesis O-methyltransferase, mitochondrial [Pygoscelis papua]	46.6	46.6	0.29	0.006	0.2661	KAF1672687.1
Ubiquinone biosynthesis O-methyltransferase, mitochondrial [Spheniscus magellanicus]	46.6	46.6	0.29	0.007	0.2661	KAF1423362.1
ubiquinone biosynthesis O-methyltransferase, mitochondrial [Pelodiscus sinensis]	46.6	46.6	0.29	0.007	0.2752	XP_006118493.1
PREDICTED: hexaprenyldihydroxybenzoate methyltransferase, mitochondrial [Balearica regulorum gibbericeps]	46.6	46.6	0.29	0.007	0.2661	XP_010296435.1

## Sheet: Mammals
Description	Max Score	Total Score	Query Cover	E value	Per. Ident	Accession
2-methoxy-6-polyprenyl-1,4-benzoquinol methylase, mitochondrial [Loxodonta africana]	49.7	49.7	0.31	0.0004	0.3017	XP_003419306.1
PREDICTED: 2-methoxy-6-polyprenyl-1,4-benzoquinol methylase, mitochondrial [Miniopterus natalensis]	48.5	48.5	0.31	0.0008	0.2931	XP_016057078.1
2-methoxy-6-polyprenyl-1,4-benzoquinol methylase, mitochondrial [Pteropus vampyrus]	48.1	48.1	0.31	0.001	0.3017	XP_011354180.1
2-methoxy-6-polyprenyl-1,4-benzoquinol methylase, mitochondrial isoform X1 [Otolemur garnettii]	48.1	48.1	0.31	0.001	0.2931	XP_003789959.1
2-methoxy-6-polyprenyl-1,4-benzoquinol methylase, mitochondrial [Phyllostomus discolor]	48.1	48.1	0.31	0.001	0.2931	XP_028383685.1
PREDICTED: 2-methoxy-6-polyprenyl-1,4-benzoquinol methylase, mitochondrial-like [Lipotes vexillifer]	47.4	47.4	0.43	0.001	0.2647	XP_007452624.1
2-methoxy-6-polyprenyl-1,4-benzoquinol methylase, mitochondrial [Desmodus rotundus]	48.1	48.1	0.33	0.001	0.2846	XP_024422808.1
2-methoxy-6-polyprenyl-1,4-benzoquinol methylase, mitochondrial [Rhinolophus ferrumequinum]	48.1	48.1	0.31	0.001	0.2931	XP_032953022.1
2-methoxy-6-polyprenyl-1,4-benzoquinol methylase, mitochondrial [Balaenoptera acutorostrata scammoni]	47.8	47.8	0.31	0.001	0.3017	XP_007184034.1
PREDICTED: LOW QUALITY PROTEIN: ubiquinone biosynthesis O-methyltransferase, mitochondrial [Jaculus jaculus]	47.8	47.8	0.29	0.002	0.2661	XP_004673358.1
2-methoxy-6-polyprenyl-1,4-benzoquinol methylase, mitochondrial [Sarcophilus harrisii]	47.4	47.4	0.32	0.002	0.2906	XP_003761154.1
2-methoxy-6-polyprenyl-1,4-benzoquinol methylase, mitochondrial [Physeter catodon]	47.4	47.4	0.31	0.002	0.2931	XP_007130047.1
2-methoxy-6-polyprenyl-1,4-benzoquinol methylase, mitochondrial [Neophocaena asiaeorientalis asiaeorientalis]	47.4	47.4	0.31	0.002	0.2931	XP_024597350.1
PREDICTED: 2-methoxy-6-polyprenyl-1,4-benzoquinol methylase, mitochondrial [Tursiops truncatus]	47.4	47.4	0.31	0.002	0.2931	XP_004321314.2
hypothetical protein DBR06_SOUSAS4210116 [Sousa chinensis]	47.4	47.4	0.31	0.002	0.2931	TEA32796.1
2-methoxy-6-polyprenyl-1,4-benzoquinol methylase, mitochondrial [Trichechus manatus latirostris]	47.4	47.4	0.31	0.002	0.2931	XP_004379070.1
ubiquinone biosynthesis O-methyltransferase, mitochondrial isoform X4 [Nannospalax galili]	47.4	47.4	0.3	0.002	0.2768	XP_029422576.1
ubiquinone biosynthesis O-methyltransferase, mitochondrial isoform X5 [Nannospalax galili]	47.4	47.4	0.3	0.002	0.2768	XP_008837842.1
2-methoxy-6-polyprenyl-1,4-benzoquinol methylase, mitochondrial isoform X2 [Orcinus orca]	47.4	47.4	0.31	0.002	0.2931	XP_004281465.1
PREDICTED: 2-methoxy-6-polyprenyl-1,4-benzoquinol methylase, mitochondrial [Dipodomys ordii]	47.4	47.4	0.31	0.002	0.2931	XP_012869784.1
2-methoxy-6-polyprenyl-1,4-benzoquinol methylase, mitochondrial [Monodon monoceros]	47.4	47.4	0.31	0.002	0.2931	XP_029076788.1
2-methoxy-6-polyprenyl-1,4-benzoquinol methylase, mitochondrial [Delphinapterus leucas]	47.4	47.4	0.31	0.002	0.2931	XP_022406458.1
hypothetical protein DBR06_SOUSAS810008 [Sousa chinensis]	47.4	47.4	0.31	0.002	0.2931	TEA35910.1
hypothetical protein E2I00_018477 [Balaenoptera physalus]	47.4	47.4	0.31	0.002	0.2931	KAB0402378.1
ubiquinone biosynthesis O-methyltransferase, mitochondrial isoform X3 [Nannospalax galili]	47	47	0.29	0.002	0.2793	XP_029422575.1
PREDICTED: 2-methoxy-6-polyprenyl-1,4-benzoquinol methylase, mitochondrial [Condylura cristata]	47	47	0.31	0.002	0.2931	XP_004691036.1
ubiquinone biosynthesis O-methyltransferase, mitochondrial isoform X2 [Nannospalax galili]	47	47	0.29	0.002	0.2793	XP_008837841.3
2-methoxy-6-polyprenyl-1,4-benzoquinol methylase, mitochondrial [Tupaia chinensis]	47	47	0.31	0.002	0.2931	XP_006151587.1
2-methoxy-6-polyprenyl-1,4-benzoquinol methylase, mitochondrial isoform X2 [Phocoena sinus]	47	47	0.31	0.002	0.2931	XP_032458329.1
PREDICTED: 2-methoxy-6-polyprenyl-1,4-benzoquinol methylase, mitochondrial isoform X1 [Lipotes vexillifer]	47	47	0.31	0.003	0.2931	XP_007448253.1
2-methoxy-6-polyprenyl-1,4-benzoquinol methylase, mitochondrial isoform X1 [Phocoena sinus]	47	47	0.31	0.003	0.2931	XP_032458328.1
2-methoxy-6-polyprenyl-1,4-benzoquinol methylase, mitochondrial [Pteropus alecto]	47	47	0.31	0.003	0.2931	XP_006908677.1
PREDICTED: 2-methoxy-6-polyprenyl-1,4-benzoquinol methylase, mitochondrial isoform X1 [Hipposideros armiger]	47	47	0.31	0.003	0.2845	XP_019504683.1
2-methoxy-6-polyprenyl-1,4-benzoquinol methylase, mitochondrial [Aotus nancymaae]	46.6	46.6	0.31	0.003	0.2931	XP_012324381.1
PREDICTED: 2-methoxy-6-polyprenyl-1,4-benzoquinol methylase, mitochondrial [Oryctolagus cuniculus]	46.6	46.6	0.31	0.003	0.3017	XP_002719863.1
ubiquinone biosynthesis O-methyltransferase, mitochondrial isoform X1 [Nannospalax galili]	47	47	0.3	0.003	0.2768	XP_029422574.1
PREDICTED: 2-methoxy-6-polyprenyl-1,4-benzoquinol methylase, mitochondrial isoform X2 [Cebus capucinus imitator]	46.6	46.6	0.31	0.003	0.2931	XP_017365728.1
PREDICTED: 2-methoxy-6-polyprenyl-1,4-benzoquinol methylase, mitochondrial isoform X3 [Cebus capucinus imitator]	46.6	46.6	0.31	0.003	0.2931	XP_017365729.1
PREDICTED: 2-methoxy-6-polyprenyl-1,4-benzoquinol methylase, mitochondrial isoform X4 [Cebus capucinus imitator]	46.6	46.6	0.31	0.003	0.2931	XP_017365730.1
2-methoxy-6-polyprenyl-1,4-benzoquinol methylase, mitochondrial [Myotis lucifugus]	46.6	46.6	0.31	0.003	0.2845	XP_006096602.1
PREDICTED: 2-methoxy-6-polyprenyl-1,4-benzoquinol methylase, mitochondrial [Myotis brandtii]	46.6	46.6	0.31	0.003	0.2845	XP_005863825.1
PREDICTED: 2-methoxy-6-polyprenyl-1,4-benzoquinol methylase, mitochondrial isoform X1 [Cebus capucinus imitator]	46.6	46.6	0.31	0.003	0.2931	XP_017365727.1
PREDICTED: 2-methoxy-6-polyprenyl-1,4-benzoquinol methylase, mitochondrial [Myotis davidii]	46.6	46.6	0.31	0.003	0.2845	XP_015423658.1
PREDICTED: 2-methoxy-6-polyprenyl-1,4-benzoquinol methylase, mitochondrial isoform X4 [Callithrix jacchus]	46.6	46.6	0.31	0.003	0.2931	XP_009003027.1
PREDICTED: 2-methoxy-6-polyprenyl-1,4-benzoquinol methylase, mitochondrial isoform X3 [Callithrix jacchus]	46.6	46.6	0.31	0.003	0.2931	XP_009003025.1
PREDICTED: 2-methoxy-6-polyprenyl-1,4-benzoquinol methylase, mitochondrial isoform X2 [Callithrix jacchus]	46.6	46.6	0.31	0.004	0.2931	XP_002753134.1
PREDICTED: 2-methoxy-6-polyprenyl-1,4-benzoquinol methylase, mitochondrial isoform X1 [Callithrix jacchus]	46.6	46.6	0.31	0.004	0.2931	XP_009003024.1
2-methoxy-6-polyprenyl-1,4-benzoquinol methylase, mitochondrial [Eptesicus fuscus]	46.2	46.2	0.31	0.004	0.2845	XP_008141005.1
PREDICTED: ubiquinone biosynthesis O-methyltransferase, mitochondrial isoform X2 [Ceratotherium simum simum]	46.2	46.2	0.3	0.004	0.2768	XP_014636611.1
PREDICTED: LOW QUALITY PROTEIN: 2-methoxy-6-polyprenyl-1,4-benzoquinol methylase, mitochondrial [Cercocebus atys]	46.2	46.2	0.31	0.004	0.2931	XP_011926519.1
2-methoxy-6-polyprenyl-1,4-benzoquinol methylase, mitochondrial [Castor canadensis]	46.2	46.2	0.31	0.004	0.2845	XP_020034645.1
ubiquinone biosynthesis O-methyltransferase, mitochondrial isoform X3 [Neophocaena asiaeorientalis asiaeorientalis]	45.8	45.8	0.29	0.005	0.2569	XP_024615111.1
PREDICTED: ubiquinone biosynthesis O-methyltransferase, mitochondrial isoform X1 [Ceratotherium simum simum]	46.2	46.2	0.29	0.005	0.2661	XP_004422202.1
ubiquinone biosynthesis O-methyltransferase, mitochondrial isoform X1 [Delphinapterus leucas]	46.2	46.2	0.3	0.005	0.2679	XP_022408863.1
ubiquinone biosynthesis O-methyltransferase, mitochondrial isoform X3 [Delphinapterus leucas]	45.8	45.8	0.3	0.006	0.2679	XP_022408877.1
COQ5 isoform 7 [Pan troglodytes]	45.1	45.1	0.31	0.006	0.2931	PNI57654.1
ubiquinone biosynthesis O-methyltransferase, mitochondrial isoform X2 [Globicephala melas]	45.8	45.8	0.3	0.006	0.2679	XP_030738850.1
PREDICTED: ubiquinone biosynthesis O-methyltransferase, mitochondrial isoform X2 [Tursiops truncatus]	45.8	45.8	0.3	0.007	0.2679	XP_019785028.1
ubiquinone biosynthesis O-methyltransferase, mitochondrial isoform X1 [Lagenorhynchus obliquidens]	45.8	45.8	0.3	0.007	0.2679	XP_026945821.1
ubiquinone biosynthesis O-methyltransferase, mitochondrial isoform X1 [Orcinus orca]	45.8	45.8	0.3	0.007	0.2679	XP_033274680.1
PREDICTED: ubiquinone biosynthesis O-methyltransferase, mitochondrial isoform X3 [Tursiops truncatus]	45.4	45.4	0.3	0.007	0.2679	XP_019785029.1
ubiquinone biosynthesis O-methyltransferase, mitochondrial isoform X3 [Globicephala melas]	45.4	45.4	0.3	0.007	0.2679	XP_030738851.1
ubiquinone biosynthesis O-methyltransferase, mitochondrial isoform X3 [Lagenorhynchus obliquidens]	45.4	45.4	0.3	0.007	0.2679	XP_026945840.1
2-methoxy-6-polyprenyl-1,4-benzoquinol methylase, mitochondrial isoform X1 [Homo sapiens]	45.1	45.1	0.31	0.008	0.2931	XP_006719702.1
PREDICTED: LOW QUALITY PROTEIN: 2-methoxy-6-polyprenyl-1,4-benzoquinol methylase, mitochondrial [Propithecus coquereli]	45.4	45.4	0.31	0.008	0.2845	XP_012505638.1
ubiquinone biosynthesis O-methyltransferase, mitochondrial isoform X1 [Neophocaena asiaeorientalis asiaeorientalis]	45.4	45.4	0.3	0.008	0.2679	XP_024615106.1
ubiquinone biosynthesis O-methyltransferase, mitochondrial isoform X3 [Phocoena sinus]	45.4	45.4	0.3	0.008	0.2679	XP_032507527.1
ubiquinone biosynthesis O-methyltransferase, mitochondrial isoform X2 [Delphinapterus leucas]	45.4	45.4	0.29	0.009	0.2703	XP_022408872.1
2-methoxy-6-polyprenyl-1,4-benzoquinol methylase, mitochondrial [Hylobates moloch]	45.1	45.1	0.31	0.009	0.2931	XP_032024409.1
ubiquinone biosynthesis O-methyltransferase, mitochondrial isoform X2 [Monodon monoceros]	45.4	45.4	0.29	0.009	0.2703	XP_029080040.1
ubiquinone biosynthesis O-methyltransferase, mitochondrial [Eptesicus fuscus]	44.7	44.7	0.29	0.009	0.2477	XP_027994132.1
ubiquinone biosynthesis O-methyltransferase, mitochondrial isoform X2 [Phocoena sinus]	45.4	45.4	0.3	0.009	0.2679	XP_032507526.1
ubiquinone biosynthesis O-methyltransferase, mitochondrial isoform X1 [Monodon monoceros]	45.4	45.4	0.29	0.009	0.2703	XP_029080039.1
ubiquinone biosynthesis O-methyltransferase, mitochondrial isoform X2 [Mus pahari]	45.1	45.1	0.29	0.01	0.2793	XP_029389189.1
ubiquinone biosynthesis O-methyltransferase, mitochondrial isoform X2 [Urocitellus parryii]	45.1	45.1	0.29	0.01	0.2793	XP_026258319.1
PREDICTED: ubiquinone biosynthesis O-methyltransferase, mitochondrial isoform X2 [Marmota marmota marmota]	45.1	45.1	0.29	0.01	0.2793	XP_015355023.1
ubiquinone biosynthesis O-methyltransferase, mitochondrial isoform X1 [Globicephala melas]	45.1	45.1	0.29	0.01	0.2703	XP_030738849.1
hypothetical protein EI555_021513 [Monodon monoceros]	45.1	45.1	0.29	0.011	0.2703	TKC47226.1
ubiquinone biosynthesis O-methyltransferase, mitochondrial isoform X3 [Monodon monoceros]	45.1	45.1	0.29	0.011	0.2703	XP_029080041.1
PREDICTED: ubiquinone biosynthesis O-methyltransferase, mitochondrial isoform X1 [Tursiops truncatus]	45.1	45.1	0.29	0.011	0.2703	XP_004313676.2
ubiquinone biosynthesis O-methyltransferase, mitochondrial isoform X2 [Lagenorhynchus obliquidens]	45.1	45.1	0.29	0.011	0.2703	XP_026945831.1
ubiquinone biosynthesis O-methyltransferase, mitochondrial isoform X4 [Monodon monoceros]	45.1	45.1	0.29	0.011	0.2703	XP_029080042.1
hypothetical protein DBR06_SOUSAS3410198 [Sousa chinensis]	45.1	45.1	0.29	0.011	0.2703	TEA39719.1
ubiquinone biosynthesis O-methyltransferase, mitochondrial [Ornithorhynchus anatinus]	45.1	45.1	0.29	0.011	0.2844	XP_001506954.3
Hexaprenyldihydroxybenzoate methyltransferase, mitochondrial [Fukomys damarensis]	45.1	45.1	0.29	0.012	0.2793	KFO27708.1
PREDICTED: ubiquinone biosynthesis O-methyltransferase, mitochondrial isoform X3 [Fukomys damarensis]	45.1	45.1	0.29	0.012	0.2793	XP_010635681.1
ubiquinone biosynthesis O-methyltransferase, mitochondrial isoform X2 [Orcinus orca]	45.1	45.1	0.29	0.012	0.2703	XP_004264839.1
ubiquinone biosynthesis O-methyltransferase, mitochondrial isoform X1 [Phocoena sinus]	45.1	45.1	0.29	0.012	0.2703	XP_032507525.1
PREDICTED: ubiquinone biosynthesis O-methyltransferase, mitochondrial isoform X2 [Fukomys damarensis]	45.1	45.1	0.29	0.013	0.2793	XP_010635680.1
ubiquinone biosynthesis O-methyltransferase, mitochondrial isoform X2 [Dasypus novemcinctus]	44.7	44.7	0.29	0.013	0.2569	XP_004485137.2
PREDICTED: hexaprenyldihydroxybenzoate methyltransferase, mitochondrial [Galeopterus variegatus]	45.1	45.1	0.29	0.013	0.2703	XP_008572742.1
ubiquinone biosynthesis O-methyltransferase, mitochondrial isoform X2 [Neophocaena asiaeorientalis asiaeorientalis]	44.7	44.7	0.29	0.013	0.2703	XP_024615110.1
ubiquinone biosynthesis O-methyltransferase, mitochondrial isoform X2 [Marmota flaviventris]	44.7	44.7	0.29	0.013	0.2793	XP_027784140.1
PREDICTED: ubiquinone biosynthesis O-methyltransferase, mitochondrial isoform X1 [Fukomys damarensis]	45.1	45.1	0.29	0.013	0.2793	XP_010635679.1
ubiquinone biosynthesis O-methyltransferase, mitochondrial isoform X1 [Dasypus novemcinctus]	44.7	44.7	0.3	0.014	0.2545	XP_012382759.1
ubiquinone biosynthesis O-methyltransferase, mitochondrial isoform X1 [Mus pahari]	44.7	44.7	0.29	0.014	0.2793	XP_021078023.1
ubiquinone biosynthesis O-methyltransferase, mitochondrial [Myotis lucifugus]	44.7	44.7	0.29	0.015	0.2613	XP_006095900.1
PREDICTED: ubiquinone biosynthesis O-methyltransferase, mitochondrial [Myotis davidii]	44.7	44.7	0.29	0.016	0.2613	XP_006777301.2
unnamed protein product [Gulo gulo]	44.3	44.3	0.29	0.016	0.2613	VCW84691.1
PREDICTED: ubiquinone biosynthesis O-methyltransferase, mitochondrial [Myotis brandtii]	44.7	44.7	0.29	0.016	0.2613	XP_005871527.1

## Sheet: Plants
Description	Max Score	Total Score	Query Cover	E value	Per. Ident	Accession
uncharacterized methyltransferase At1g78140, chloroplastic [Phalaenopsis equestris]	63.2	63.2	0.31	2e-08	0.313	XP_020579554.1
uncharacterized methyltransferase At1g78140, chloroplastic [Dendrobium catenatum]	62	62	0.3	5e-08	0.3125	XP_020700535.1
hypothetical protein SETIT_9G283600v2 [Setaria italica]	60.8	60.8	0.3	6e-08	0.3333	RCV43311.1
hypothetical protein CKAN_01381000 [Cinnamomum micranthum f. kanehirae]	61.6	61.6	0.28	6e-08	0.3269	RWR84971.1
uncharacterized protein LOC101786045 [Setaria italica]	61.6	61.6	0.3	7e-08	0.3333	XP_004983347.1
uncharacterized protein C2845_PM01G44910 [Panicum miliaceum]	59.7	59.7	0.28	3e-07	0.3271	RLN41416.1
uncharacterized protein LOC18424136 isoform X1 [Amborella trichopoda]	59.7	59.7	0.28	3e-07	0.2991	XP_011628911.1
uncharacterized protein LOC18424136 isoform X2 [Amborella trichopoda]	59.3	59.3	0.28	3e-07	0.2991	XP_020517341.1
hypothetical protein GQ55_9G321000 [Panicum hallii var. hallii]	59.3	59.3	0.3	3e-07	0.3246	PUZ39516.1
uncharacterized protein LOC112878332 [Panicum hallii]	59.3	59.3	0.3	4e-07	0.3246	XP_025798572.1
CMV 1a interacting protein 1 [Zea mays]	58.9	58.9	0.28	5e-07	0.3178	ACG40800.1
unknown [Zea mays]	57.4	57.4	0.3	5e-07	0.3158	ACN34935.1
S-adenosyl-L-methionine-dependent methyltransferase [Artemisia annua]	57.4	57.4	0.28	6e-07	0.2991	PWA83931.1
uncharacterized protein LOC8056857 [Sorghum bicolor]	58.5	58.5	0.3	6e-07	0.3246	XP_002468229.1
CMV 1a interacting protein 1 [Zea mays]	58.2	58.2	0.33	8e-07	0.304	AQK65735.1
unknown [Zea mays]	57.4	57.4	0.3	9e-07	0.3158	ACN28520.1
CMV 1a interacting protein 1 isoform X1 [Zea mays]	57.8	57.8	0.28	1e-06	0.3178	XP_008643783.1
uncharacterized protein LOC111299708 isoform X1 [Durio zibethinus]	57.8	57.8	0.41	1e-06	0.268	XP_022750826.1
CMV 1a interacting protein 1 [Zea mays]	57.8	57.8	0.28	1e-06	0.3178	NP_001150888.2
hypothetical protein Saspl_010703 [Salvia splendens]	57.8	57.8	0.3	1e-06	0.3103	TEY71044.1
hypothetical protein BHE74_00000164 [Ensete ventricosum]	56.6	56.6	0.4	1e-06	0.2603	RWW91261.1
uncharacterized protein LOC111299708 isoform X2 [Durio zibethinus]	57.8	57.8	0.41	1e-06	0.268	XP_022750827.1
S-adenosyl-L-methionine-dependent methyltransferase [Artemisia annua]	57.8	57.8	0.28	1e-06	0.2991	PWA87785.1
CMV 1a interacting protein [Medicago truncatula]	57.4	57.4	0.3	2e-06	0.3478	AES89766.1
hypothetical protein Saspl_000844 [Salvia splendens]	57	57	0.3	2e-06	0.2931	TEY12141.1
hypothetical protein EJB05_22922 [Eragrostis curvula]	57	57	0.3	2e-06	0.3158	TVU31241.1
uncharacterized protein LOC11418346 [Medicago truncatula]	57	57	0.3	2e-06	0.3478	XP_003607569.2
White-brown-complex ABC transporter family [Hibiscus syriacus]	56.6	56.6	0.41	3e-06	0.2745	KAE8680734.1
uncharacterized methyltransferase At1g78140, chloroplastic isoform X2 [Hevea brasiliensis]	55.8	55.8	0.3	4e-06	0.3423	XP_021638223.1
menaquinone biosynthesis methyltransferase ubiE [Trifolium pratense]	55.1	55.1	0.3	4e-06	0.2982	PNX92828.1
hypothetical protein Saspl_051768 [Salvia splendens]	56.2	56.2	0.3	5e-06	0.2931	TEY14078.1
hypothetical protein ES332_A09G197800v1 [Gossypium tomentosum]	52	52	0.27	5e-06	0.3905	TYI11242.1
uncharacterized methyltransferase At1g78140, chloroplastic-like isoform X1 [Hevea brasiliensis]	53.9	53.9	0.28	5e-06	0.3429	XP_021638213.1
PREDICTED: uncharacterized protein LOC104613100 isoform X1 [Nelumbo nucifera]	55.5	55.5	0.28	5e-06	0.2897	XP_010279097.1
unknown [Medicago truncatula]	54.7	54.7	0.3	6e-06	0.3478	AFK44059.1
putative proteasome subunit alpha type-2-A-like [Capsicum annuum]	56.2	56.2	0.31	6e-06	0.2821	KAF3671094.1
uncharacterized protein LOC113772248 [Coffea eugenioides]	55.5	55.5	0.29	6e-06	0.2778	XP_027172642.1
cycloartenol-C-24-methyltransferase 1 isoform X1 [Asparagus officinalis]	55.5	55.5	0.29	6e-06	0.3929	XP_020257089.1
PREDICTED: uncharacterized protein LOC104239740 isoform X2 [Nicotiana sylvestris]	55.5	55.5	0.28	6e-06	0.3084	XP_009792763.1
PREDICTED: uncharacterized protein LOC104239740 isoform X1 [Nicotiana sylvestris]	55.5	55.5	0.28	7e-06	0.3084	XP_009792762.1
cycloartenol-C-24-methyltransferase 1 isoform X2 [Asparagus officinalis]	55.1	55.1	0.29	7e-06	0.3929	XP_020257090.1
uncharacterized methyltransferase At1g78140, chloroplastic isoform X1 [Hevea brasiliensis]	55.1	55.1	0.28	8e-06	0.3429	XP_021638222.1
Demethylmenaquinone methyltransferase [Ananas comosus]	55.1	55.1	0.3	9e-06	0.3103	OAY69162.1
hypothetical protein CQW23_23385 [Capsicum baccatum]	55.1	55.1	0.28	9e-06	0.2897	PHT35685.1
unknown [Medicago truncatula]	55.1	55.1	0.3	9e-06	0.3478	ACJ85067.1
PREDICTED: uncharacterized protein LOC107845278 [Capsicum annuum]	55.1	55.1	0.28	9e-06	0.2897	XP_016544993.1
putative proteasome subunit alpha type-2-A-like [Capsicum annuum]	55.1	55.1	0.28	1e-05	0.2897	KAF3676067.1
uncharacterized protein LOC109710155 isoform X2 [Ananas comosus]	54.7	54.7	0.3	1e-05	0.3103	XP_020088210.1
uncharacterized protein LOC109710155 isoform X1 [Ananas comosus]	54.7	54.7	0.3	1e-05	0.3103	XP_020088209.1
hypothetical protein FH972_021745 [Carpinus fangiana]	55.5	55.5	0.3	1e-05	0.3455	KAB8338800.1
cycloartenol-C-24-methyltransferase-like [Quercus lobata]	54.7	54.7	0.29	1e-05	0.3784	XP_030942773.1
PREDICTED: uncharacterized protein LOC103981946 [Musa acuminata subsp. malaccensis]	54.7	54.7	0.3	1e-05	0.2982	XP_009396994.1
Erythromycin 3''-O-methyltransferase [Carex littledalei]	54.7	54.7	0.3	1e-05	0.307	KAF3327101.1
hypothetical protein C4D60_Mb04t19390 [Musa balbisiana]	54.7	54.7	0.3	1e-05	0.2982	THU73114.1
(S)-adenosyl-L-methionine:delta 24-sterol methyltransferase [Panicum miliaceum]	54.7	54.7	0.29	1e-05	0.3426	RLM85092.1
uncharacterized protein LOC110653768 isoform X7 [Hevea brasiliensis]	54.7	54.7	0.41	1e-05	0.2632	XP_021665242.1
PREDICTED: uncharacterized protein LOC109215312 [Nicotiana attenuata]	54.7	54.7	0.28	1e-05	0.2991	XP_019234898.1
hypothetical protein GQ55_2G065300 [Panicum hallii var. hallii]	54.3	54.3	0.29	1e-05	0.3426	PUZ68896.1
PREDICTED: uncharacterized methyltransferase At1g78140, chloroplastic [Fragaria vesca subsp. vesca]	54.3	54.3	0.28	1e-05	0.3333	XP_004299641.1
hypothetical protein EJB05_22965 [Eragrostis curvula]	54.3	54.3	0.41	1e-05	0.2829	TVU31284.1
uncharacterized protein LOC113687559 [Coffea arabica]	53.9	53.9	0.28	1e-05	0.2804	XP_027060945.1
cycloartenol-C-24-methyltransferase 1 [Panicum hallii]	54.3	54.3	0.29	1e-05	0.3426	XP_025804043.1
Demethylmenaquinone methyltransferase [Ananas comosus]	54.3	54.3	0.3	1e-05	0.3103	OAY82244.1
hypothetical protein BC332_24862 [Capsicum chinense]	54.3	54.3	0.28	1e-05	0.2897	PHU04040.1
uncharacterized protein LOC110653768 isoform X1 [Hevea brasiliensis]	54.3	54.3	0.41	2e-05	0.2632	XP_021665235.1
uncharacterized protein LOC101512863 isoform X2 [Cicer arietinum]	54.3	54.3	0.41	2e-05	0.2774	XP_004505505.2
Os10g0181600 [Oryza sativa Japonica Group]	53.9	53.9	0.3	2e-05	0.2982	BAT10126.1
CMV 1a interacting protein 1 [Zea mays]	50.8	50.8	0.28	2e-05	0.2897	ONM53746.1
cycloartenol-C-24-methyltransferase 1 [Setaria italica]	53.9	53.9	0.29	2e-05	0.3426	XP_012699601.1
hypothetical protein EE612_050360 [Oryza sativa]	53.9	53.9	0.3	2e-05	0.2982	KAB8112245.1
hypothetical protein SEVIR_2G081600v2 [Setaria viridis]	53.9	53.9	0.29	2e-05	0.3426	TKW31082.1
uncharacterized protein LOC101513404 [Cicer arietinum]	53.9	53.9	0.41	2e-05	0.2774	XP_004505506.1
cycloartenol-C-24-methyltransferase [Eutrema salsugineum]	53.9	53.9	0.49	2e-05	0.3032	XP_006399868.1
uncharacterized protein LOC4348209 [Oryza sativa Japonica Group]	53.9	53.9	0.3	2e-05	0.2982	XP_015614817.1
hypothetical protein OsI_32910 [Oryza sativa Indica Group]	53.9	53.9	0.3	2e-05	0.2982	EEC66646.1
uncharacterized protein LOC107261730 [Ricinus communis]	53.5	53.5	0.3	2e-05	0.2719	XP_015578398.1
hypothetical protein EE612_050360 [Oryza sativa]	53.9	53.9	0.3	2e-05	0.2982	KAB8112244.1
unnamed protein product [Coffea canephora]	53.9	53.9	0.29	2e-05	0.25	CDP15915.1
Os10g0181600 [Oryza sativa Japonica Group]	53.9	53.9	0.3	2e-05	0.2982	BAF26166.1
uncharacterized protein LOC101512863 isoform X1 [Cicer arietinum]	53.9	53.9	0.39	2e-05	0.277	XP_004505504.2
hypothetical protein GH714_002239 [Hevea brasiliensis]	53.1	53.1	0.27	2e-05	0.3431	KAF2299658.1
uncharacterized methyltransferase At1g78140, chloroplastic isoform X1 [Rosa chinensis]	53.9	53.9	0.28	2e-05	0.3238	XP_024171291.1
Cycloartenol-C-24-methyltransferase [Mucuna pruriens]	53.5	53.5	0.29	2e-05	0.3784	RDY06512.1
(S)-adenosyl-L-methionine:delta 24-sterol methyltransferase [Panicum miliaceum]	53.5	53.5	0.29	2e-05	0.3426	RLN33109.1
unnamed protein product [Coffea canephora]	53.5	53.5	0.29	2e-05	0.2778	CDP15918.1
uncharacterized protein A4U43_C03F14820 [Asparagus officinalis]	54.3	54.3	0.29	2e-05	0.3929	ONK75240.1
S-adenosylmethionine-dependent methyltransferase [Striga asiatica]	54.3	54.3	0.28	2e-05	0.3333	GER40275.1
24-sterol C-methyltransferase [Striga asiatica]	53.5	53.5	0.49	2e-05	0.2865	GER45368.1
PREDICTED: uncharacterized protein LOC102700742 [Oryza brachyantha]	53.5	53.5	0.3	2e-05	0.307	XP_006662228.1
CMV 1a interacting protein 1 [Zea mays]	53.5	53.5	0.28	3e-05	0.3113	AQK58988.1
hypothetical protein ES332_A10G183800v1 [Gossypium tomentosum]	53.5	53.5	0.41	3e-05	0.2549	TYI06795.1
uncharacterized protein LOC104117204 [Nicotiana tomentosiformis]	53.5	53.5	0.28	3e-05	0.2991	XP_009626511.1
uncharacterized protein LOC111900612 [Lactuca sativa]	53.1	53.1	0.28	3e-05	0.2804	XP_023752264.1
uncharacterized protein LOC113783172 [Coffea eugenioides]	52.8	52.8	0.28	3e-05	0.271	XP_027185040.1
uncharacterized LOC107793530 [Nicotiana tabacum]	53.1	53.1	0.28	3e-05	0.2991	NP_001312493.1
hypothetical protein B456_011G124200 [Gossypium raimondii]	52.8	52.8	0.41	3e-05	0.2549	KJB71450.1
hypothetical protein ES288_D10G131200v1 [Gossypium darwinii]	52.8	52.8	0.41	4e-05	0.2549	TYG49897.1
uncharacterized protein LOC111378241 isoform X2 [Olea europaea var. sylvestris]	52.4	52.4	0.28	4e-05	0.271	XP_022857179.1
hypothetical protein MANES_13G137800 [Manihot esculenta]	53.1	53.1	0.41	4e-05	0.2632	OAY33947.1
hypothetical protein ES319_A09G178700v1 [Gossypium barbadense]	51.6	51.6	0.29	4e-05	0.3846	KAB2066681.1

## Sheet: Insects
Description	Max Score	Total Score	Query Cover	E value	Per. Ident	Accession
ubiquinone biosynthesis O-methyltransferase, mitochondrial isoform X2 [Cimex lectularius]	56.2	56.2	0.49	1e-06	0.2732	XP_014242453.1
ubiquinone biosynthesis O-methyltransferase, mitochondrial isoform X1 [Cimex lectularius]	56.6	56.6	0.49	1e-06	0.2732	XP_014242452.1
PREDICTED: phosphoethanolamine N-methyltransferase 3-like [Amyelois transitella]	53.5	53.5	0.32	8e-06	0.3226	XP_013184069.1
PREDICTED: phosphoethanolamine N-methyltransferase 3-like [Amyelois transitella]	52	52	0.27	3e-05	0.3431	XP_013183991.1
ubiquinone biosynthesis O-methyltransferase, mitochondrial [Nylanderia fulva]	52	52	0.39	3e-05	0.2378	XP_029170188.1
PREDICTED: phosphoethanolamine N-methyltransferase 3-like [Amyelois transitella]	51.6	51.6	0.27	4e-05	0.3627	XP_013183990.1
juvenile hormone acid O-methyltransferase-like [Pseudomyrmex gracilis]	50.8	50.8	0.47	7e-05	0.2402	XP_020282295.1
ubiquinone biosynthesis O-methyltransferase, mitochondrial-like isoform X2 [Photinus pyralis]	50.4	50.4	0.36	8e-05	0.295	XP_031343274.1
hexaprenyldihydroxybenzoate mitochondrial-like protein [Lasius niger]	50.4	50.4	0.39	8e-05	0.2345	KMQ94662.1
ubiquinone biosynthesis O-methyltransferase, mitochondrial-like isoform X1 [Photinus pyralis]	50.4	50.4	0.36	9e-05	0.295	XP_031343273.1
ubiquinone biosynthesis O-methyltransferase, mitochondrial [Formica exsecta]	49.7	49.7	0.39	0.0002	0.2238	XP_029666809.1
juvenile hormone acid methyltransferase [Diploptera punctata]	49.3	49.3	0.4	0.0002	0.2795	AHZ20738.1
hypothetical protein ILUMI_00623 [Ignelater luminosus]	48.9	48.9	0.4	0.0002	0.2583	KAF2905556.1
ubiquinone biosynthesis O-methyltransferase, mitochondrial isoform X2 [Pseudomyrmex gracilis]	48.1	48.1	0.39	0.0004	0.2168	XP_020279795.1
Hypothetical predicted protein [Cloeon dipterum]	48.1	48.1	0.27	0.0006	0.2925	CAB3362646.1
ubiquinone biosynthesis O-methyltransferase, mitochondrial isoform X1 [Pseudomyrmex gracilis]	48.1	48.1	0.39	0.0006	0.2168	XP_020279786.1
uncharacterized protein LOC106649810 [Trichogramma pretiosum]	47.8	47.8	0.39	0.0007	0.2448	XP_014222926.1
juvenile hormone acid O-methyltransferase [Zootermopsis nevadensis]	47	47	0.29	0.001	0.3162	XP_021921384.1
ubiquinone biosynthesis O-methyltransferase, mitochondrial-like [Pogonomyrmex barbatus]	46.6	46.6	0.27	0.002	0.26	XP_011641961.1
putative methyltransferase DDB_G0268948 [Cryptotermes secundus]	46.6	46.6	0.38	0.002	0.3034	XP_023711053.1
ubiquinone biosynthesis O-methyltransferase, mitochondrial-like [Temnothorax curvispinosus]	46.2	46.2	0.39	0.002	0.2207	XP_024877812.1
AGAP010535-PA-like protein [Anopheles sinensis]	46.2	46.2	0.27	0.002	0.2857	KFB47350.1
Hexaprenyldihydroxybenzoate methyltransferase, mitochondrial [Ooceraea biroi]	46.2	46.2	0.4	0.002	0.2245	EZA53650.1
PREDICTED: ubiquinone biosynthesis O-methyltransferase, mitochondrial-like [Cyphomyrmex costatus]	46.2	46.2	0.38	0.002	0.2183	XP_018407761.1
juvenile hormone acid methyltransferase [Schistocerca gregaria]	46.6	46.6	0.29	0.002	0.2982	ADV17350.1
PREDICTED: hexaprenyldihydroxybenzoate methyltransferase, mitochondrial-like isoform X2 [Vollenhovia emeryi]	45.8	45.8	0.27	0.003	0.2596	XP_011865868.1
PREDICTED: hexaprenyldihydroxybenzoate methyltransferase, mitochondrial-like isoform X1 [Vollenhovia emeryi]	46.2	46.2	0.27	0.003	0.2596	XP_011865866.1
uncharacterized protein LOC114359904 isoform X2 [Ostrinia furnacalis]	45.8	45.8	0.27	0.003	0.2772	XP_028170244.1
ubiquinone biosynthesis O-methyltransferase, mitochondrial [Ooceraea biroi]	45.8	45.8	0.39	0.003	0.2238	XP_011339907.2
Hexaprenyldihydroxybenzoate methyltransferase, mitochondrial [Cyphomyrmex costatus]	46.6	46.6	0.38	0.003	0.2183	KYN08694.1
juvenile hormone acid methyltransferase [Zootermopsis nevadensis]	45.8	45.8	0.29	0.003	0.3162	BAU78328.1
PREDICTED: hexaprenyldihydroxybenzoate methyltransferase, mitochondrial-like [Wasmannia auropunctata]	45.8	45.8	0.39	0.004	0.2361	XP_011686796.1
uncharacterized protein LOC116176992 [Photinus pyralis]	45.4	45.4	0.35	0.004	0.2426	XP_031351706.1
ubiquinone biosynthesis O-methyltransferase, mitochondrial [Ooceraea biroi]	45.4	45.4	0.4	0.004	0.2313	XP_019889193.1
uncharacterized protein LOC114359904 isoform X1 [Ostrinia furnacalis]	45.4	45.4	0.27	0.004	0.2772	XP_028170243.1
hypothetical protein ILUMI_00620 [Ignelater luminosus]	45.1	45.1	0.38	0.004	0.2692	KAF2905553.1
ubiquinone biosynthesis O-methyltransferase, mitochondrial [Ooceraea biroi]	45.4	45.4	0.4	0.004	0.2245	XP_026830102.1
CLUMA_CG000045, isoform A [Clunio marinus]	45.4	45.4	0.36	0.004	0.2483	CRK86582.1
Hexaprenyldihydroxybenzoate methyltransferase, mitochondrial [Ooceraea biroi]	45.1	45.1	0.4	0.004	0.2245	EZA48591.1
Ubiquinone biosynthesis O-methyltransferase, mitochondrial [Temnothorax longispinosus]	45.4	45.4	0.29	0.005	0.25	TGZ31821.1
PREDICTED: ubiquinone biosynthesis O-methyltransferase, mitochondrial-like [Dinoponera quadriceps]	45.1	45.1	0.39	0.005	0.2378	XP_014468662.1
juvenile hormone acid O-methyltransferase [Locusta migratoria]	45.1	45.1	0.28	0.006	0.3063	AXM43874.1
PREDICTED: hexaprenyldihydroxybenzoate methyltransferase, mitochondrial-like [Linepithema humile]	45.1	45.1	0.4	0.006	0.2123	XP_012217158.1
PREDICTED: ubiquinone biosynthesis O-methyltransferase, mitochondrial-like [Dinoponera quadriceps]	44.7	44.7	0.39	0.007	0.2378	XP_014468661.1
uncharacterized protein LOC116179541 [Photinus pyralis]	44.7	44.7	0.29	0.008	0.2768	XP_031355196.1
ubiquinone biosynthesis O-methyltransferase, mitochondrial-like [Photinus pyralis]	43.9	43.9	0.29	0.008	0.2593	XP_031355509.1
PREDICTED: uncharacterized protein LOC108771695 [Cyphomyrmex costatus]	45.1	86.6	0.4	0.008	0.2027	XP_018392557.1
hypothetical protein ILUMI_17458 [Ignelater luminosus]	43.5	43.5	0.4	0.009	0.2177	KAF2888715.1
ubiquinone biosynthesis O-methyltransferase, mitochondrial-like [Vanessa tameamea]	44.3	44.3	0.4	0.01	0.2483	XP_026496328.1
hypothetical protein ILUMI_05608 [Ignelater luminosus]	44.3	44.3	0.43	0.01	0.2426	KAF2900566.1
ubiquinone biosynthesis O-methyltransferase, mitochondrial-like [Photinus pyralis]	43.9	43.9	0.29	0.011	0.2636	XP_031330314.1
hypothetical protein ILUMI_24259 [Ignelater luminosus]	43.5	43.5	0.28	0.011	0.2981	KAF2881915.1
uncharacterized protein LOC116179134 [Photinus pyralis]	43.9	43.9	0.29	0.012	0.2818	XP_031354709.1
juvenile hormone acid O-methyltransferase-like [Photinus pyralis]	43.9	43.9	0.27	0.013	0.2981	XP_031357843.1
uncharacterized protein LOC116175380 [Photinus pyralis]	43.9	43.9	0.35	0.014	0.25	XP_031349323.1
hypothetical protein ILUMI_24261 [Ignelater luminosus]	43.5	43.5	0.31	0.018	0.3095	KAF2881917.1
hypothetical protein ILUMI_00621 [Ignelater luminosus]	43.5	43.5	0.26	0.019	0.3168	KAF2905554.1
uncharacterized protein LOC111689314 [Lucilia cuprina]	43.5	43.5	0.32	0.02	0.2857	XP_023307553.1
ubiquinone biosynthesis O-methyltransferase, mitochondrial isoform X1 [Ooceraea biroi]	43.5	43.5	0.4	0.022	0.2109	XP_011339908.1
hypothetical protein B5V51_2812 [Heliothis virescens]	43.1	43.1	0.38	0.022	0.2324	PCG70565.1
Hexaprenyldihydroxybenzoate methyltransferase, mitochondrial [Harpegnathos saltator]	42.4	42.4	0.27	0.023	0.2745	EFN82802.1
unnamed protein product [Callosobruchus maculatus]	43.1	43.1	0.39	0.024	0.2708	VEN48670.1
juvenile hormone acid O-methyltransferase-like [Manduca sexta]	43.1	43.1	0.31	0.024	0.2586	XP_030038237.1
ubiquinone biosynthesis O-methyltransferase, mitochondrial isoform X2 [Ooceraea biroi]	43.1	43.1	0.4	0.025	0.2109	XP_011339909.1
Hexaprenyldihydroxybenzoate methyltransferase, mitochondrial [Cyphomyrmex costatus]	42.7	42.7	0.39	0.027	0.2	KYN08695.1
juvenile hormone acid O-methyltransferase-like [Photinus pyralis]	42.7	42.7	0.33	0.029	0.2937	XP_031354559.1
ubiquinone biosynthesis O-methyltransferase, mitochondrial [Helicoverpa armigera]	42.7	42.7	0.38	0.03	0.2394	XP_021197034.1
juvenile hormone acid O-methyltransferase-like [Photinus pyralis]	42.7	42.7	0.33	0.03	0.2937	XP_031357845.1
ubiquinone biosynthesis O-methyltransferase, mitochondrial [Nasonia vitripennis]	42.7	42.7	0.39	0.035	0.2603	XP_001603088.1
ubiquinone biosynthesis O-methyltransferase, mitochondrial isoform X1 [Odontomachus brunneus]	42.4	42.4	0.29	0.039	0.271	XP_032677341.1
ubiquinone biosynthesis O-methyltransferase, mitochondrial isoform X2 [Odontomachus brunneus]	42.4	42.4	0.29	0.039	0.271	XP_032677342.1
Hexaprenyldihydroxybenzoate methyltransferase, mitochondrial [Trachymyrmex septentrionalis]	42.4	42.4	0.39	0.04	0.2153	KYN44518.1
Hexaprenyldihydroxybenzoate methyltransferase, mitochondrial [Trachymyrmex cornetzi]	42.4	42.4	0.39	0.042	0.2292	KYN22784.1
PREDICTED: ubiquinone biosynthesis O-methyltransferase, mitochondrial-like [Trachymyrmex cornetzi]	42.4	42.4	0.39	0.044	0.2292	XP_018359173.1
PREDICTED: ubiquinone biosynthesis O-methyltransferase, mitochondrial-like [Trachymyrmex septentrionalis]	42.4	42.4	0.39	0.045	0.2153	XP_018349181.1
uncharacterized protein LOC116163297 isoform X1 [Photinus pyralis]	42.4	42.4	0.36	0.048	0.2464	XP_031333035.1
methyltransferase [Oryctes borbonicus]	42	42	0.29	0.05	0.3153	KRT84999.1
PREDICTED: ubiquinone biosynthesis O-methyltransferase, mitochondrial-like [Cyphomyrmex costatus]	42.4	42.4	0.39	0.051	0.2083	XP_018406124.1
Hexaprenyldihydroxybenzoate methyltransferase, mitochondrial [Cyphomyrmex costatus]	42	42	0.39	0.053	0.2083	KYN07223.1
PREDICTED: ubiquinone biosynthesis O-methyltransferase, mitochondrial [Microplitis demolitor]	42	42	0.39	0.055	0.2028	XP_008546140.1
ubiquinone biosynthesis O-methyltransferase, mitochondrial [Harpegnathos saltator]	42	42	0.27	0.056	0.2745	XP_019697721.1
ubiquinone biosynthesis O-methyltransferase, mitochondrial [Monomorium pharaonis]	42	42	0.38	0.057	0.2168	XP_012521825.1
juvenile hormone acid O-methyltransferase-like [Manduca sexta]	42	42	0.31	0.06	0.25	XP_030034480.1
hypothetical protein ILUMI_07586 [Ignelater luminosus]	41.6	41.6	0.27	0.061	0.3039	KAF2898590.1
2-methoxy-6-polyprenyl-1,4-benzoquinol methylase, mitochondrial [Trichogramma pretiosum]	42	42	0.32	0.064	0.2833	XP_014220803.1
uncharacterized protein LOC116163297 isoform X2 [Photinus pyralis]	41.6	41.6	0.36	0.065	0.2464	XP_031333036.1
ubiquinone biosynthesis O-methyltransferase, mitochondrial isoform X1 [Harpegnathos saltator]	42	42	0.29	0.065	0.2547	XP_011137345.2
ubiquinone biosynthesis O-methyltransferase, mitochondrial [Trichoplusia ni]	42	42	0.38	0.066	0.2324	XP_026733542.1
ubiquinone biosynthesis O-methyltransferase, mitochondrial isoform X2 [Harpegnathos saltator]	41.6	41.6	0.27	0.067	0.2549	XP_019696365.2
juvenile hormone methyltransferase [Periplaneta americana]	41.2	41.2	0.29	0.071	0.3193	BAW33061.1
juvenile hormone acid O-methyltransferase-like [Belonocnema treatae]	41.6	41.6	0.31	0.076	0.2821	XP_033226593.1
PREDICTED: probable RNA methyltransferase CG1239 [Drosophila ficusphila]	41.6	41.6	0.2	0.079	0.3103	XP_017044300.1
unnamed protein product [Trichogramma brassicae]	41.6	41.6	0.32	0.079	0.2833	CAB0033025.1
ubiquinone biosynthesis O-methyltransferase, mitochondrial-like [Pogonomyrmex barbatus]	41.6	41.6	0.39	0.08	0.2153	XP_011648351.1
hexaprenyldihydroxybenzoate methyltransferase, mitochondrial [Asbolus verrucosus]	41.2	41.2	0.4	0.082	0.255	RZC33598.1
ubiquinone biosynthesis O-methyltransferase, mitochondrial [Drosophila ananassae]	41.6	41.6	0.36	0.082	0.2857	XP_001961814.2
ubiquinone biosynthesis O-methyltransferase, mitochondrial-like [Danaus plexippus plexippus]	41.2	41.2	0.39	0.087	0.2192	XP_032516694.1
Hexaprenyldihydroxybenzoate methyltransferase, mitochondrial [Cyphomyrmex costatus]	41.2	41.2	0.38	0.088	0.2207	KYN08696.1
ubiquinone biosynthesis O-methyltransferase, mitochondrial-like [Aedes albopictus]	41.6	41.6	0.29	0.092	0.2857	XP_019549870.2
PREDICTED: hexaprenyldihydroxybenzoate methyltransferase, mitochondrial-like [Acromyrmex echinatior]	41.2	41.2	0.39	0.097	0.2207	XP_011056599.1

## Sheet: Drosophila
Description	Max Score	Total Score	Query Cover	E value	Per. Ident	Accession
PREDICTED: probable RNA methyltransferase CG1239 [Drosophila ficusphila]	41.6	41.6	0.2	0.016	0.3103	XP_017044300.1
ubiquinone biosynthesis O-methyltransferase, mitochondrial [Drosophila ananassae]	41.6	41.6	0.36	0.016	0.2857	XP_001961814.2
PREDICTED: uncharacterized protein YafE-like [Drosophila eugracilis]	40.8	40.8	0.36	0.022	0.3099	XP_017086020.1
CG1239-PA [Drosophila atripex]	40.8	40.8	0.2	0.029	0.3218	CBE67032.1
ubiquinone biosynthesis O-methyltransferase, mitochondrial isoform X2 [Drosophila novamexicana]	40.8	40.8	0.11	0.03	0.4651	XP_030569037.1
ubiquinone biosynthesis O-methyltransferase, mitochondrial isoform X1 [Drosophila novamexicana]	40.8	40.8	0.11	0.03	0.4651	XP_030569036.1
ubiquinone biosynthesis O-methyltransferase, mitochondrial isoform X1 [Drosophila virilis]	40.4	40.4	0.11	0.036	0.4651	XP_002059239.2
ubiquinone biosynthesis O-methyltransferase, mitochondrial isoform X2 [Drosophila virilis]	40.4	40.4	0.11	0.036	0.4651	XP_032294716.1
PREDICTED: ubiquinone biosynthesis O-methyltransferase [Drosophila ficusphila]	40	40	0.27	0.054	0.2857	XP_017043871.1
PREDICTED: probable RNA methyltransferase CG1239 [Drosophila bipectinata]	40	40	0.2	0.056	0.3294	XP_017086857.1
CG1239-PA [Drosophila ananassae]	39.7	39.7	0.2	0.073	0.3059	CBE66661.1
CG1239-PA [Drosophila ananassae]	39.7	39.7	0.2	0.076	0.3059	CBE66668.1
probable RNA methyltransferase CG1239 [Drosophila busckii]	39.7	39.7	0.32	0.078	0.2612	XP_017848044.1
probable RNA methyltransferase CG1239 [Drosophila ananassae]	39.7	39.7	0.2	0.079	0.3059	XP_001955222.2
CG1239-PA [Drosophila ananassae]	39.7	39.7	0.2	0.082	0.3059	CBE66660.1
CG1239-PA [Drosophila ananassae]	39.3	39.3	0.2	0.088	0.3059	CBE66669.1
PREDICTED: ubiquinone biosynthesis O-methyltransferase, mitochondrial [Drosophila bipectinata]	39.3	39.3	0.27	0.092	0.2857	XP_017107259.1
PREDICTED: ubiquinone biosynthesis O-methyltransferase, mitochondrial [Drosophila takahashii]	37.7	37.7	0.19	0.26	0.3647	XP_017006936.1
PREDICTED: probable RNA methyltransferase CG1239 [Drosophila takahashii]	37.7	37.7	0.2	0.29	0.2759	XP_017008361.1
probable RNA methyltransferase CG1239 [Drosophila erecta]	37.7	37.7	0.2	0.3	0.2674	XP_001978982.2
LOW QUALITY PROTEIN: ubiquinone biosynthesis O-methyltransferase, mitochondrial [Drosophila serrata]	37	37	0.2	0.44	0.3605	XP_020812471.1
PREDICTED: probable RNA methyltransferase CG1239 [Drosophila rhopaloa]	37	37	0.2	0.48	0.2759	XP_016987748.1
ubiquinone biosynthesis O-methyltransferase [Drosophila grimshawi]	37	37	0.23	0.54	0.2718	XP_001993178.1
PREDICTED: ubiquinone biosynthesis O-methyltransferase, mitochondrial [Drosophila kikkawai]	36.2	36.2	0.2	0.94	0.3605	XP_017032126.1
PREDICTED: probable RNA methyltransferase CG1239 [Drosophila eugracilis]	36.2	36.2	0.2	0.97	0.2614	XP_017082283.1
PREDICTED: probable RNA methyltransferase CG1239 [Drosophila suzukii]	36.2	36.2	0.2	1	0.2759	XP_016923438.1
uncharacterized protein Dyak_GE10158 [Drosophila yakuba]	35.4	35.4	0.2	1.4	0.25	XP_002098068.2
PREDICTED: ubiquinone biosynthesis O-methyltransferase-like [Drosophila eugracilis]	35	35	0.38	1.8	0.2292	XP_017067888.1
PREDICTED: ubiquinone biosynthesis O-methyltransferase, mitochondrial [Drosophila elegans]	35	35	0.19	2.3	0.3412	XP_017132681.1
PREDICTED: probable RNA methyltransferase CG1239 [Drosophila kikkawai]	35	35	0.2	2.3	0.2759	XP_017037579.1
probable RNA methyltransferase CG1239 isoform X1 [Drosophila serrata]	34.7	34.7	0.2	2.5	0.2759	XP_020812779.1
probable RNA methyltransferase CG1239 isoform X2 [Drosophila serrata]	34.7	34.7	0.2	2.6	0.2759	XP_020812781.1
PREDICTED: probable RNA methyltransferase CG1239 [Drosophila elegans]	34.7	34.7	0.2	2.8	0.2759	XP_017130864.1
uncharacterized protein LOC111068225 [Drosophila obscura]	33.9	33.9	0.1	4.1	0.45	XP_022213275.1
blast:Probable RNA methyltransferase CG1239 [Drosophila guanche]	33.9	33.9	0.2	4.4	0.2824	SPP83149.1
probable RNA methyltransferase CG1239 [Drosophila willistoni]	33.9	33.9	0.2	4.7	0.2824	XP_002073338.1
uncharacterized protein Dsimw501_GD19815 [Drosophila simulans]	33.9	33.9	0.2	5	0.2619	XP_016033377.1
CG1239 [Drosophila melanogaster]	33.5	33.5	0.2	6.6	0.2619	CAL26186.1
CG1239 [Drosophila melanogaster]	33.5	33.5	0.2	6.7	0.2619	CAL26178.1
uncharacterized protein Dmel_CG1239, isoform B [Drosophila melanogaster]	33.5	33.5	0.2	6.7	0.2619	NP_001287185.1
PREDICTED: cyclopropane-fatty-acyl-phospholipid synthase-like [Drosophila eugracilis]	33.1	33.1	0.2	8.8	0.2895	XP_017063317.1
probable RNA methyltransferase CG1239 [Drosophila navojoa]	33.1	33.1	0.11	9.3	0.3902	XP_030244720.1

[truncated: 8 more sheets: Fungi, S.cerevisiae , Bacteria, Mycobacteria, Bacteria, exclude Mycobacter., Archaea, Multi-cellular non-nematode, Species descriptions]
