# Supplementary material for: Dietary-derived vitamin B12 protects Caenorhabditis elegans from thiol-reducing agents
Source: BMC Biol. 2022 Oct 8;20:228. doi: 10.1186/s12915-022-01415-y (PMC9548181; doi:10.1186/s12915-022-01415-y)
Supplement: Supplementary file 4 — Additional file 4. Raw data for Figs. 2o, 3a, b, c, d, f, 4a, b, d, 5o, p, q, 6s, t, u, and Additional file 1: Figs. S1M, S3, S4A-B, S7, S8, and S9. [file 12915_2022_1415_MOESM4_ESM.xlsx]

## Sheet: 2o
Strain	Stage	Treatment	Percentage
N2 wild type	Adults	0	94.0594
N2 wild type	L4	0	5.94059
N2 wild type	L1-L3	0	0
N2 wild type	Adults	0.5	95.8333
N2 wild type	L4	0.5	4.16667
N2 wild type	L1-L3	0.5	0
N2 wild type	Adults	1	97.2603
N2 wild type	L4	1	2.73973
N2 wild type	L1-L3	1	0
N2 wild type	Adults	2	75.8621
N2 wild type	L4	2	24.1379
N2 wild type	L1-L3	2	0
N2 wild type	Adults	5	0
N2 wild type	L4	5	0
N2 wild type	L1-L3	5	100
metr-1 mutant (RB755)	Adults	0	87.3239
metr-1 mutant (RB755)	L4	0	12.6761
metr-1 mutant (RB755)	L1-L3	0	0
metr-1 mutant (RB755)	Adults	0.5	89.6552
metr-1 mutant (RB755)	L4	0.5	10.3448
metr-1 mutant (RB755)	L1-L3	0.5	0
metr-1 mutant (RB755)	Adults	1	68.6567
metr-1 mutant (RB755)	L4	1	31.3433
metr-1 mutant (RB755)	L1-L3	1	0
metr-1 mutant (RB755)	Adults	2	0
metr-1 mutant (RB755)	L4	2	24.6914
metr-1 mutant (RB755)	L1-L3	2	75.3086
metr-1 mutant (RB755)	Adults	5	0
metr-1 mutant (RB755)	L4	5	0
metr-1 mutant (RB755)	L1-L3	5	100

## Sheet: 3a
Strain	Treatment	Rep	Percentage
N2 wild type	0	1	97.7778
N2 wild type	0	2	71.9626
N2 wild type	0	3	95.7895
N2 wild type	2.5	1	17.2727
N2 wild type	2.5	2	17
N2 wild type	2.5	3	18.9474
N2 wild type	5	1	0
N2 wild type	5	2	0
N2 wild type	5	3	0
rips-1	0	1	95.9184
rips-1	0	2	100
rips-1	0	3	89.1566
rips-1	2.5	1	93.4066
rips-1	2.5	2	100
rips-1	2.5	3	100
rips-1	5	1	83.8095
rips-1	5	2	88.8889
rips-1	5	3	93.3333

## Sheet: 3b
Strain	Treatment	Rep	Percentage
N2 wild type	0	1	84.7826
N2 wild type	0	2	93.3333
N2 wild type	0	3	97.0588
N2 wild type	0	4	92.3077
N2 wild type	2.5	1	2.17391
N2 wild type	2.5	2	0
N2 wild type	2.5	3	8.16327
N2 wild type	2.5	4	0
rips-1	0	1	98.1481
rips-1	0	2	98.4127
rips-1	0	3	97.8723
rips-1	0	4	96.4286
rips-1	2.5	1	86
rips-1	2.5	2	81.0345
rips-1	2.5	3	90
rips-1	2.5	4	77.9661

## Sheet: 3c
Strain	Stage	Treatment	Percentage
rips-1 mutant (TP193)	Adults	0	92.6829
rips-1 mutant (TP193)	L4	0	7.31707
rips-1 mutant (TP193)	L1-L3	0	0
rips-1 mutant (TP193)	Adults	0.5	94.7368
rips-1 mutant (TP193)	L4	0.5	5.26316
rips-1 mutant (TP193)	L1-L3	0.5	0
rips-1 mutant (TP193)	Adults	1	86.8852
rips-1 mutant (TP193)	L4	1	13.1148
rips-1 mutant (TP193)	L1-L3	1	0
rips-1 mutant (TP193)	Adults	2	89.7727
rips-1 mutant (TP193)	L4	2	10.2273
rips-1 mutant (TP193)	L1-L3	2	0
rips-1 mutant (TP193)	Adults	5	91.5888
rips-1 mutant (TP193)	L4	5	8.41121
rips-1 mutant (TP193)	L1-L3	5	0
rips-1;metr-1 double mutant (TP391)	Adults	0	93.5714
rips-1;metr-1 double mutant (TP391)	L4	0	6.42857
rips-1;metr-1 double mutant (TP391)	L1-L3	0	0
rips-1;metr-1 double mutant (TP391)	Adults	0.5	87.5
rips-1;metr-1 double mutant (TP391)	L4	0.5	12.5
rips-1;metr-1 double mutant (TP391)	L1-L3	0.5	0
rips-1;metr-1 double mutant (TP391)	Adults	1	86.9231
rips-1;metr-1 double mutant (TP391)	L4	1	13.0769
rips-1;metr-1 double mutant (TP391)	L1-L3	1	0
rips-1;metr-1 double mutant (TP391)	Adults	2	88.1481
rips-1;metr-1 double mutant (TP391)	L4	2	11.8519
rips-1;metr-1 double mutant (TP391)	L1-L3	2	0
rips-1;metr-1 double mutant (TP391)	Adults	5	77.1429
rips-1;metr-1 double mutant (TP391)	L4	5	22.8571
rips-1;metr-1 double mutant (TP391)	L1-L3	5	0

## Sheet: 3d
Strain	Stage	Treatment	Percentage
Wild type (N2)	Adults	0	0
Wild type (N2)	L4	0	0
Wild type (N2)	L1-L3	0	100
Wild type (N2)	Adults	1	0.772201
Wild type (N2)	L4	1	1.1583
Wild type (N2)	L1-L3	1	98.0695
Wild type (N2)	Adults	10	32.3944
Wild type (N2)	L4	10	35.6808
Wild type (N2)	L1-L3	10	31.9249
rips-1 mutant (TP193)	Adults	0	99.1803
rips-1 mutant (TP193)	L4	0	0.409836
rips-1 mutant (TP193)	L1-L3	0	0.409836
rips-1 mutant (TP193)	Adults	1	98.9247
rips-1 mutant (TP193)	L4	1	0.716846
rips-1 mutant (TP193)	L1-L3	1	0.358423
rips-1 mutant (TP193)	Adults	10	94.8864
rips-1 mutant (TP193)	L4	10	4.54545
rips-1 mutant (TP193)	L1-L3	10	0.568182
metr-1;rips-1 double mutant (TP391)	Adults	0	99.0099
metr-1;rips-1 double mutant (TP391)	L4	0	0.660066
metr-1;rips-1 double mutant (TP391)	L1-L3	0	0.330033
metr-1;rips-1 double mutant (TP391)	Adults	1	99.2278
metr-1;rips-1 double mutant (TP391)	L4	1	0.3861
metr-1;rips-1 double mutant (TP391)	L1-L3	1	0.3861
metr-1;rips-1 double mutant (TP391)	Adults	10	77.6
metr-1;rips-1 double mutant (TP391)	L4	10	16
metr-1;rips-1 double mutant (TP391)	L1-L3	10	6.4
metr-1 mutant (RB755)	Adults	0	0
metr-1 mutant (RB755)	L4	0	0
metr-1 mutant (RB755)	L1-L3	0	100
metr-1 mutant (RB755)	Adults	1	0
metr-1 mutant (RB755)	L4	1	0
metr-1 mutant (RB755)	L1-L3	1	100
metr-1 mutant (RB755)	Adults	10	0
metr-1 mutant (RB755)	L4	10	0
metr-1 mutant (RB755)	L1-L3	10	100

## Sheet: 3f
Strain	DTT	Rep	Percentage
N2 wild type	0	1	88.3117
N2 wild type	0	2	81.4159
N2 wild type	0	3	90.9091
N2 wild type	5	1	0
N2 wild type	5	2	0
N2 wild type	5	3	0
N2 wild type	6	1	0
N2 wild type	6	2	0
N2 wild type	6	3	0
N2 wild type	7	1	0
N2 wild type	7	2	0
N2 wild type	7	3	0
rips-1	0	1	96.4912
rips-1	0	2	92.7536
rips-1	0	3	96.0526
rips-1	5	1	78.8235
rips-1	5	2	71.9512
rips-1	5	3	77.6316
rips-1	6	1	0
rips-1	6	2	0
rips-1	6	3	0
rips-1	7	1	0
rips-1	7	2	0
rips-1	7	3	0
mce-1;rips-1	0	1	88.8889
mce-1;rips-1	0	2	89.3617
mce-1;rips-1	0	3	95.3846
mce-1;rips-1	5	1	80
mce-1;rips-1	5	2	81.9048
mce-1;rips-1	5	3	73.0159
mce-1;rips-1	6	1	66.6667
mce-1;rips-1	6	2	68.1034
mce-1;rips-1	6	3	75
mce-1;rips-1	7	1	15.1899
mce-1;rips-1	7	2	14
mce-1;rips-1	7	3	23.75
mce-1	0	1	93.1034
mce-1	0	2	91.3043
mce-1	0	3	97.1014
mce-1	5	1	0
mce-1	5	2	0
mce-1	5	3	0
mce-1	6	1	0
mce-1	6	2	0
mce-1	6	3	0
mce-1	7	1	0
mce-1	7	2	0
mce-1	7	3	0
metr-1	0	1	97.0874
metr-1	0	2	97.5
metr-1	0	3	98.5507
metr-1	5	1	0
metr-1	5	2	0
metr-1	5	3	0
metr-1	6	1	0
metr-1	6	2	0
metr-1	6	3	0
metr-1	7	1	0
metr-1	7	2	0
metr-1	7	3	0
mmcm-1	0	1	91.4286
mmcm-1	0	2	75
mmcm-1	0	3	100
mmcm-1	5	1	0
mmcm-1	5	2	0
mmcm-1	5	3	0
mmcm-1	6	1	0
mmcm-1	6	2	0
mmcm-1	6	3	0
mmcm-1	7	1	0
mmcm-1	7	2	0
mmcm-1	7	3	0

## Sheet: 4a-b
Strain	Treatment	Target Gene	Relative Quantity
N2	5 mM DTT	hsp-4	1.39514
N2	5 mM DTT	hsp-4	1.30797
N2	5 mM DTT	hsp-4	0.89647
N2	5 mM DTT	hsp-6	0.82461
N2	5 mM DTT	hsp-6	0.86342
N2	5 mM DTT	hsp-6	0.39853
N2	5 mM DTT	hsp-60	0.79714
N2	5 mM DTT	hsp-60	0.61109
N2	5 mM DTT	hsp-60	0.34068
N2	5 mM DTT	cysl-2	0.90864
N2	5 mM DTT	cysl-2	0.89407
N2	5 mM DTT	cysl-2	0.66735
N2	5 mM DTT	nhr-57	1.83492
N2	5 mM DTT	nhr-57	1.44925
N2	5 mM DTT	nhr-57	1.97983
rips-1	5 mM DTT	hsp-4	1.04644
rips-1	5 mM DTT	hsp-4	0.92482
rips-1	5 mM DTT	hsp-4	1.02792
rips-1	5 mM DTT	nhr-57	1.79672
rips-1	5 mM DTT	nhr-57	1.76385
rips-1	5 mM DTT	nhr-57	1.71607
N2	5 mM DTT	rips-1	6.00969
N2	5 mM DTT	rips-1	4.3186
N2	5 mM DTT	rips-1	3.25353
rips-1	5 mM DTT	rips-1	6.75944
rips-1	5 mM DTT	rips-1	6.09331
rips-1	5 mM DTT	rips-1	5.36132

## Sheet: 4d
Sample	GFP (a.u.)	Treatment
1	17.9561	Untreated
2	18.8524	Untreated
3	21.1006	Untreated
4	15.9073	Untreated
5	21.5549	Untreated
6	22.4246	Untreated
7	21.2151	Untreated
8	19.452	Untreated
9	17.0645	Untreated
1	37.0704	5 mM DTT
2	42.4638	5 mM DTT
3	45.2084	5 mM DTT
4	35.1292	5 mM DTT
5	42.5686	5 mM DTT
6	41.9473	5 mM DTT
7	39.5813	5 mM DTT
8	44.2836	5 mM DTT
9	43.0835	5 mM DTT
1	50.151	2.5 mM 2-ME
2	26.5987	2.5 mM 2-ME
3	44.5151	2.5 mM 2-ME
4	43.222	2.5 mM 2-ME
5	50.4545	2.5 mM 2-ME
6	45.7772	2.5 mM 2-ME
7	34.2958	2.5 mM 2-ME
8	67.4382	2.5 mM 2-ME
9	56.6152	2.5 mM 2-ME
1	39.9683	24 h NaSH
2	30.4887	24 h NaSH
3	43.4863	24 h NaSH
4	38.4388	24 h NaSH
5	39.7894	24 h NaSH
6	36.519	24 h NaSH
7	42.0688	24 h NaSH
8	55.5155	24 h NaSH
9	49.7003	24 h NaSH
10	40.6104	24 h NaSH
11	37.3384	24 h NaSH
12	37.6803	24 h NaSH

## Sheet: 5o
Sample	GFP (a.u.)	RNAi
1	20.9431	L4440
2	18.4525	L4440
3	19.0217	L4440
4	22.5327	L4440
5	24.3271	L4440
6	19.6722	L4440
7	22.4295	L4440
8	18.4469	L4440
9	22.3861	L4440
10	20.1663	L4440
1	28.6741	gas-1
2	36.3476	gas-1
3	39.4696	gas-1
4	30.9703	gas-1
5	32.685	gas-1
6	33.5831	gas-1
7	33.9789	gas-1
8	36.786	gas-1
9	30.0079	gas-1
10	39.4333	gas-1
1	27.2399	cyc-1
2	29.5855	cyc-1
3	30.9308	cyc-1
4	27.7678	cyc-1
5	45.7835	cyc-1
6	33.8915	cyc-1
7	35.4176	cyc-1
8	37.9342	cyc-1
9	35.7212	cyc-1
10	33.9112	cyc-1
1	23.8615	mxl-3
2	26.2872	mxl-3
3	29.2739	mxl-3
4	27.5106	mxl-3
5	24.5132	mxl-3
6	34.3487	mxl-3
7	24.9258	mxl-3
8	28.134	mxl-3
9	22.8272	mxl-3

## Sheet: 5p
Sample	GFP (a.u.)	RNAi
1	18.15	L4440
2	18.7928	L4440
3	21.3368	L4440
4	15.8686	L4440
5	21.4445	L4440
6	22.3428	L4440
7	21.3052	L4440
8	19.4513	L4440
9	17.1614	L4440
1	114.163	rhy-1
2	95.4033	rhy-1
3	107.926	rhy-1
4	82.2755	rhy-1
5	101.692	rhy-1
6	78.4818	rhy-1
7	95.4475	rhy-1
8	93.9582	rhy-1
9	113.627	rhy-1
1	89.9574	egl-9
2	54.6827	egl-9
3	55.9872	egl-9
4	98.5296	egl-9
5	68.2318	egl-9
6	56.2432	egl-9
7	105.011	egl-9
8	67.6437	egl-9
9	61.1795	egl-9
10	64.3534	egl-9
1	56.4645	vhl-1
2	40.5524	vhl-1
3	38.7298	vhl-1
4	43.8973	vhl-1
5	43.5416	vhl-1
6	34.963	vhl-1
7	48.8761	vhl-1
8	48.0715	vhl-1
9	30.5602	vhl-1
10	44.377	vhl-1

[truncated: 8 more sheets: 5q, 6s-u, S1M, S3C, S4A-B, S7, S8, S9]
