# Supplementary material for: Dietary-derived vitamin B12 protects Caenorhabditis elegans from thiol-reducing agents
Source: BMC Biol. 2022 Oct 8;20:228. doi: 10.1186/s12915-022-01415-y (PMC9548181; doi:10.1186/s12915-022-01415-y)
Supplement: Supplementary file 5 — Additional file 5. Statistical analysis results for Figs. 2o, 3a, b, c, d, f, 4a, b, d, 5o, p, q, 6s, t, u, and Additional file 1: Figs. S1M, S4A-B, S7, S8, and S9. [file 12915_2022_1415_MOESM5_ESM.xlsx]

## Sheet: 2o
DTT (mM)	Group 1	Group 2	Fisher's exact test p-value	Marks
0	N2 wild type	metr-1 mutant (RB755)	0.03358	*
0.5	N2 wild type	metr-1 mutant (RB755)	0.01688	*
1	N2 wild type	metr-1 mutant (RB755)	2.965e-16	***
2	N2 wild type	metr-1 mutant (RB755)	3.41108e-97	***
5	N2 wild type	metr-1 mutant (RB755)	1	NS

## Sheet: 3a
Strain	Group 1 [DTT (mM)]	Group 2 [DTT (mM)]	Dunnett's test p-value	Marks
N2 wild type	0	2.5	8.3e-05	***
N2 wild type	0	5	2.3e-05	***
rips-1 mutant	0	2.5	0.709	NS
rips-1 mutant	0	5	0.2486	NS

## Sheet: 3b
Strain	Group 1 [2-ME (mM)]	Group 2 [2-ME (mM)]	t-test p-value	Marks
N2 wild type	0	2.5	1.4e-07	***
rips-1 mutant	0	2.5	0.0021	**

## Sheet: 3c
DTT (mM)	Strain 1	Strain 2	Fisher's exact test p-value	Marks
0	rips-1 mutant (TP193)	rips-1;metr-1 double mutant (TP391)	0.718201	NS
0.5	rips-1 mutant (TP193)	rips-1;metr-1 double mutant (TP391)	0.009653	**
1	rips-1 mutant (TP193)	rips-1;metr-1 double mutant (TP391)	1	NS
2	rips-1 mutant (TP193)	rips-1;metr-1 double mutant (TP391)	0.6472	NS
5	rips-1 mutant (TP193)	rips-1;metr-1 double mutant (TP391)	4.659e-05	***

## Sheet: 3d
Strain	Group 1 [methionine (mM)]	Group 2 [methionine (mM)]	Fisher's exact test p-value	Marks
Wild type (N2)	0	1	0.285	NS
Wild type (N2)	0	10	2.03362e-51	***
rips-1 mutant (TP193)	0	1	1	NS
rips-1 mutant (TP193)	0	10	0.006258	**
rips-1;metr-1 double mutant (TP391)	0	1	1	NS
rips-1;metr-1 double mutant (TP391)	0	10	3.002e-13	***
metr-1 mutant (RB755)	0	1	1	NS
metr-1 mutant (RB755)	0	10	1	NS
Methionine (mM)	Group 1	Group 2	Fisher's exact test p-value	Marks
0	Wild type (N2)	rips-1 mutant (TP193)	2.74866e-117	***
0	Wild type (N2)	rips-1;metr-1 double mutant (TP391)	1.87177e-129	***
0	Wild type (N2)	metr-1 mutant (RB755)	1	NS
1	Wild type (N2)	rips-1 mutant (TP193)	5.88609e-153	***
1	Wild type (N2)	rips-1;metr-1 double mutant (TP391)	3.04614e-147	***
1	Wild type (N2)	metr-1 mutant (RB755)	0.02248	*
10	Wild type (N2)	rips-1 mutant (TP193)	2.50442e-41	***
10	Wild type (N2)	rips-1;metr-1 double mutant (TP391)	7.603e-16	***
10	Wild type (N2)	metr-1 mutant (RB755)	1.68781e-45	***
10	rips-1 mutant (TP193)	rips-1;metr-1 double mutant (TP391)	1.606e-05	***

## Sheet: 3f
Strain	Group 1 [DTT (mM)]	Group 2 [DTT (mM)]	Dunnett's test p-value	Marks
N2 wild type	0	5	<2E-16	***
N2 wild type	0	6	<2E-16	***
N2 wild type	0	7	<2E-16	***
rips-1 mutant	0	5	4.7e-07	***
rips-1 mutant	0	6	<2E-16	***
rips-1 mutant	0	7	<2E-16	***
mce-1;rips-1 mutant	0	5	0.02071	*
mce-1;rips-1 mutant	0	6	0.00099	***
mce-1;rips-1 mutant	0	7	4.6e-13	***
mce-1 mutant	0	5	<2E-16	***
mce-1 mutant	0	6	<2E-16	***
mce-1 mutant	0	7	<2E-16	***
DTT (mM)	Group 1	Group 2	Dunnett's test p-value	Marks
0	rips-1 mutant	N2 wild type	0.3547	NS
0	mce-1;rips-1 mutant	N2 wild type	0.8374	NS
0	mce-1 mutant	N2 wild type	0.4984	NS
5	rips-1 mutant	N2 wild type	<2E-16	***
5	mce-1;rips-1 mutant	N2 wild type	<2E-16	***
5	mce-1 mutant	N2 wild type	1	NS
6	rips-1 mutant	N2 wild type	1	NS
6	mce-1;rips-1 mutant	N2 wild type	<2E-16	***
6	mce-1 mutant	N2 wild type	1	NS
7	rips-1 mutant	N2 wild type	1	NS
7	mce-1;rips-1 mutant	N2 wild type	3.1e-07	***
7	mce-1 mutant	N2 wild type	1	NS

## Sheet: 4a-b
Strain	Treatment	Target Gene	p-value	Marks
N2	5 mM DTT	hsp-4	0.161659	NS
N2	5 mM DTT	hsp-6	0.911218	NS
N2	5 mM DTT	hsp-60	0.956066	NS
N2	5 mM DTT	cysl-2	0.923927	NS
N2	5 mM DTT	nhr-57	0.0206552	*
rips-1	5 mM DTT	hsp-4	0.502554	NS
rips-1	5 mM DTT	nhr-57	0.000475282	***
N2	5 mM DTT	rips-1	0.0240276	*
rips-1	5 mM DTT	rips-1	0.00313939	**

## Sheet: 4d
Strain	Treatment	Dunnett's test p-value	Marks
RIPS-1::GFP	5 mM DTT	2.4e-07	***
RIPS-1::GFP	2.5 mM 2-ME	6.3e-09	***
RIPS-1::GFP	24 h NaSH	3.1e-08	***

## Sheet: 5o
Strain	RNAi	Dunnett's test p-value	Marks
RIPS-1::GFP	gas-1	8.2e-09	***
RIPS-1::GFP	cyc-1	1.7e-08	***
RIPS-1::GFP	mxl-3	0.0054	**

## Sheet: 5p
Strain	RNAi	Dunnett's test p-value	Marks
RIPS-1::GFP	rhy-1	<2E-16	***
RIPS-1::GFP	egl-9	5.6e-13	***
RIPS-1::GFP	vhl-1	0.00043	***

[truncated: 9 more sheets: 5q, 6s, 6t, 6u, S1M, S4A-B, S7D, S8G, S9G]
